# Supplementary material for: Gut Microbiota Dysbiosis Is Associated with Elevated Bile Acids in Parkinson’s Disease
Source: Metabolites. 2021 Jan 4;11(1):29. doi: 10.3390/metabo11010029 (PMC7823437; doi:10.3390/metabo11010029)
Supplement: Supplementary file 1 [file metabolites-11-00029-s001.zip]

Archive with 17 entries (14 files):
- Supplementary File_final/
- Supplementary File_final/Supplementary File_1.xlsx
- __MACOSX/
- __MACOSX/Supplementary File_final/
- __MACOSX/Supplementary File_final/._Supplementary File_1.xlsx
- Supplementary File_final/Supplementary File_2.xlsx
- __MACOSX/Supplementary File_final/._Supplementary File_2.xlsx
- Supplementary File_final/Supplementary File_6.xlsx
- __MACOSX/Supplementary File_final/._Supplementary File_6.xlsx
- Supplementary File_final/Supplementary File_4.xlsx
- __MACOSX/Supplementary File_final/._Supplementary File_4.xlsx
- Supplementary File_final/Supplementary File_5.xlsx
- __MACOSX/Supplementary File_final/._Supplementary File_5.xlsx
- Supplementary File_final/Supplementary File_3.xlsx
- __MACOSX/Supplementary File_final/._Supplementary File_3.xlsx
- Supplementary File_final/Supplemental Figures_revision.docx
- __MACOSX/Supplementary File_final/._Supplemental Figures_revision.docx
