# Supplementary material for: Gut Microbiota Dysbiosis Is Associated with Elevated Bile Acids in Parkinson’s Disease
Source: Metabolites. 2021 Jan 4;11(1):29. doi: 10.3390/metabo11010029 (PMC7823437; doi:10.3390/metabo11010029)
Supplement: Supplementary file 1 [file metabolites-11-00029-s001.zip › Supplementary File_final/Supplementary File_1.xlsx]

## Sheet: Metatranscriptomics
Supplementary File 1: Demographic and clinical information for human samples
Human samples in metatranscriptomic analysis
Diagnosis	Species	Tissue	Age	Gender	PMI	RIN	PD Braak stage
Control	Human	Appendix	72	M	13	5.7	0
Control	Human	Appendix	64	M	24	7.8	0
Control	Human	Appendix	53	M	27	6.2	0
Control	Human	Appendix	76	M	10	7.5	0
Control	Human	Appendix	59	F	27	6.4	0
Control	Human	Appendix	68	M	35	6.5	0
Control	Human	Appendix	79	M	10.5	6.5	0
Control	Human	Appendix	90	M	5.25	6.4	0
Control	Human	Appendix	92	F	6	7.4	0
Control	Human	Appendix	69	F	17.5	5.5	0
Control	Human	Appendix	68	M	5.25	6.9	0
Control	Human	Appendix	77	F	8.5	6.4	0
Control	Human	Appendix	68	F	16.25	6.3	0
Control	Human	Appendix	81	F	43	5.2	0
Control	Human	Appendix	62	F	14.5	6.7	0
Control	Human	Appendix	56	M	12	6.6	0
PD	Human	Appendix	84	M	17	6	5-6
PD	Human	Appendix	79	M	5	6.5	5-6
PD	Human	Appendix	80	F	17	6.9	5-6
PD	Human	Appendix	77	F	7.5	7.3	5-6
PD	Human	Appendix	62	F	24	6.3	5-6
PD	Human	Appendix	85	M	5	6.1	5-6
PD	Human	Appendix	89	F	11	6.3	5-6
PD	Human	Appendix	85	M	16.5	6.8	5-6
PD	Human	Appendix	80	M	17	7.3	5-6
PD	Human	Appendix	85	M	50	7.4	3-4
PD	Human	Appendix	88	M	29.5	7.7	5-6
PD	Human	Appendix	71	M	4.75	5.7	5-6

## Sheet: Bile Acid_Appendix
Supplementary File 1: Demographic and clinical information for human samples
Bile acid analysis human appendix samples
Diagnosis	Species	Tissue	Age	Gender	PMI	PD Braak stage
Control	Human	Appendix	72	m	13	0
Control	Human	Appendix	64	m	24	0
Control	Human	Appendix	53	m	27	0
Control	Human	Appendix	76	m	10	0
Control	Human	Appendix	68	m	35	0
Control	Human	Appendix	79	m	10.5	0
Control	Human	Appendix	90	m	5.25	0
Control	Human	Appendix	92	f	6	0
Control	Human	Appendix	68	m	5.25	0
Control	Human	Appendix	77	f	8.5	0
Control	Human	Appendix	56	m	12	0
Control	Human	Appendix	91	f	12	0
PD	Human	Appendix	84	m	17	5-6
PD	Human	Appendix	79	m	5	5-6
PD	Human	Appendix	80	f	17	5-6
PD	Human	Appendix	77	f	7.5	5-6
PD	Human	Appendix	62	f	24	5-6
PD	Human	Appendix	85	m	5	5-6
PD	Human	Appendix	80	m	46	5-6
PD	Human	Appendix	89	f	11	5-6
PD	Human	Appendix	71	m	13.75	3-4
PD	Human	Appendix	85	m	16.5	5-6
PD	Human	Appendix	80	m	17	5-6
PD	Human	Appendix	78	m	22.5	3-4
PD	Human	Appendix	85	m	50	3-4
PD	Human	Appendix	88	m	29.5	5-6
PD	Human	Appendix	91	m	28	5-6

## Sheet: Bile Acid_Ileum
Supplementary File 1: Demographic and clinical information for human samples
Bile acid analysis human ileum samples
Diagnosis	Species	Tissue	Age	Gender	PMI	PD Braak stage
Control	Human	Ileum	86	m	18.5	0
Control	Human	Ileum	53	m	27	0
Control	Human	Ileum	76	m	10	0
Control	Human	Ileum	92	f	24	0
Control	Human	Ileum	68	m	35	0
Control	Human	Ileum	90	m	5.25	0
Control	Human	Ileum	77	f	8.5	0
Control	Human	Ileum	88	f	21	0
Control	Human	Ileum	96	m	6.5	0
Control	Human	Ileum	81	f	43	0
Control	Human	Ileum	62	f	14.5	0
Control	Human	Ileum	56	m	12	0
Control	Human	Ileum	90	m	6	0
Control	Human	Ileum	67	m	5.5	0
Control	Human	Ileum	81	m	27	0
Control	Human	Ileum	89	m	18.75	0
Control	Human	Ileum	81	m	34.25	0
Control	Human	Ileum	77	m	46	0
Control	Human	Ileum	92	f	10.5	0
Control	Human	Ileum	81	m	5	0
PD	Human	Ileum	79	m	5	5-6
PD	Human	Ileum	71	m	13.75	3-4
PD	Human	Ileum	78	m	22.5	3-4
PD	Human	Ileum	85	m	5	5-6
PD	Human	Ileum	80	m	46	5-6
PD	Human	Ileum	89	f	11	5-6
PD	Human	Ileum	85	m	16.5	5-6
PD	Human	Ileum	88	m	29.5	5-6
PD	Human	Ileum	91	m	28	5-6
PD	Human	Ileum	84	f	15	5-6
PD	Human	Ileum	82	f	22	5-6
PD	Human	Ileum	89	f	3	5-6
PD	Human	Ileum	83	m	6	5-6
PD	Human	Ileum	74	f	23.5	5-6
PD	Human	Ileum	85	m	16	5-6
PD	Human	Ileum	66	m	7	5-6
PD	Human	Ileum	76	m	9	5-6
PD	Human	Ileum	81	m	51	5-6
PD	Human	Ileum	73	m	14.5	5-6
PD	Human	Ileum	70	m	55.5	5-6
