# Supplementary material for: Gut Microbiota Dysbiosis Is Associated with Elevated Bile Acids in Parkinson’s Disease
Source: Metabolites. 2021 Jan 4;11(1):29. doi: 10.3390/metabo11010029 (PMC7823437; doi:10.3390/metabo11010029)
Supplement: Supplementary file 1 [file metabolites-11-00029-s001.zip › Supplementary File_final/Supplementary File_2.xlsx]

## Sheet: Kingdom
Supplementary File 2: Differences in PD appendix microbiome and related pathways identified by metatranscriptomic analysis
Kingdom
taxa	p-value	FDR		AveCount_Control	AveCount_PD
Archaea	7.02e-05	0.0007664		350.812	31.25
Viruses	0.107395	0.202398		868.375	46.3333
Bacteria	0.671806	0.823089		10343.5	17812.2

## Sheet: Phylum
Supplementary File 2: Differences in PD appendix microbiome and related pathways identified by metatranscriptomic analysis
Phylum
taxa	p-value	FDR		AveCount_Control	AveCount_PD
Archaea.Euryarchaeota	7.02e-05	0.0007664		350.812	31.25
Bacteria.Actinobacteria	0.0850282	0.178338		78.8125	271.917
Bacteria.Bacteroidetes	0.0859323	0.178338		2922.06	3617.08
Viruses.Viruses_noname	0.107395	0.202398		868.375	46.3333
Bacteria.Proteobacteria	0.255155	0.384696		2320.25	3106.42
Bacteria.Firmicutes	0.814313	0.910532		5006.38	10754.8

## Sheet: Class
Supplementary File 2: Differences in PD appendix microbiome and related pathways identified by metatranscriptomic analysis
Class
taxa	p-value	FDR		AveCount_Control	AveCount_PD
Archaea.Euryarchaeota.Methanobacteria	7.02e-05	0.0007664		350.812	31.25
Bacteria.Proteobacteria.Betaproteobacteria	0.0087126	0.0406589		523.062	907.667
Bacteria.Firmicutes.Erysipelotrichia	0.0242854	0.082068		7.125	128.5
Bacteria.Actinobacteria.Actinobacteria	0.0850282	0.178338		78.8125	271.917
Bacteria.Bacteroidetes.Bacteroidia	0.0859323	0.178338		2922.06	3617.08
Viruses.Viruses_noname.Viruses_noname	0.107395	0.202398		868.375	46.3333
Bacteria.Firmicutes.Clostridia	0.151142	0.252515		4620.81	10521.4
Bacteria.Proteobacteria.Gammaproteobacteria	0.361682	0.521247		1626	996.667
Bacteria.Firmicutes.Negativicutes	0.434946	0.608924		202	34.25
Bacteria.Proteobacteria.Deltaproteobacteria	0.896713	0.944924		171.062	589.917

## Sheet: Order
Supplementary File 2: Differences in PD appendix microbiome and related pathways identified by metatranscriptomic analysis
Order
taxa	p-value	FDR		AveCount_Control	AveCount_PD
Archaea.Euryarchaeota.Methanobacteria.Methanobacteriales	7.02e-05	0.0007664		350.812	31.25
Bacteria.Proteobacteria.Betaproteobacteria.Burkholderiales	0.0087126	0.0406589		523.062	907.667
Bacteria.Firmicutes.Erysipelotrichia.Erysipelotrichales	0.0242854	0.082068		7.125	128.5
Bacteria.Actinobacteria.Actinobacteria.Coriobacteriales	0.0873393	0.178338		75.0625	271.917
Bacteria.Bacteroidetes.Bacteroidia.Bacteroidales	0.0859323	0.178338		2922.06	3617.08
Bacteria.Firmicutes.Clostridia.Clostridiales	0.151142	0.252515		4620.81	10521.4
Bacteria.Firmicutes.Negativicutes.Selenomonadales	0.434946	0.608924		202	34.25
Bacteria.Proteobacteria.Gammaproteobacteria.Enterobacteriales	0.671909	0.823089		1386.25	361.5
Bacteria.Proteobacteria.Deltaproteobacteria.Desulfovibrionales	0.896713	0.944924		171.062	589.917

## Sheet: Family
Supplementary File 2: Differences in PD appendix microbiome and related pathways identified by metatranscriptomic analysis
Family
taxa	p-value	FDR		AveCount_Control	AveCount_PD
Bacteria.Firmicutes.Clostridia.Clostridiales.Peptostreptococcaceae	0	3e-07		138.75	354.083
Archaea.Euryarchaeota.Methanobacteria.Methanobacteriales.Methanobacteriaceae	7.02e-05	0.0007664		350.812	31.25
Bacteria.Proteobacteria.Betaproteobacteria.Burkholderiales.Burkholderiaceae	0.0062773	0.0323775		125.125	368.083
Bacteria.Firmicutes.Clostridia.Clostridiales.Lachnospiraceae	0.0062773	0.0323775		1811.75	4676.5
Bacteria.Firmicutes.Erysipelotrichia.Erysipelotrichales.Erysipelotrichaceae	0.0242854	0.082068		7.125	128.5
Bacteria.Firmicutes.Clostridia.Clostridiales.Oscillospiraceae	0.0744519	0.178338		411.375	949.917
Bacteria.Actinobacteria.Actinobacteria.Coriobacteriales.Coriobacteriaceae	0.0873393	0.178338		75.0625	271.917
Bacteria.Firmicutes.Clostridia.Clostridiales.Ruminococcaceae	0.11331	0.209517		1864.44	3969.33
Bacteria.Bacteroidetes.Bacteroidia.Bacteroidales.Porphyromonadaceae	0.147942	0.252515		2287.56	2234
Bacteria.Bacteroidetes.Bacteroidia.Bacteroidales.Bacteroidaceae	0.154601	0.252515		587.5	1132.25
Bacteria.Bacteroidetes.Bacteroidia.Bacteroidales.Rikenellaceae	0.175392	0.277232		46.9375	250.75
Bacteria.Firmicutes.Clostridia.Clostridiales.Eubacteriaceae	0.511693	0.697942		46.5625	250.333
Bacteria.Proteobacteria.Gammaproteobacteria.Enterobacteriales.Enterobacteriaceae	0.671909	0.823089		1386.25	361.5
Bacteria.Proteobacteria.Betaproteobacteria.Burkholderiales.Alcaligenaceae	0.826912	0.910532		120.312	383.333
Bacteria.Proteobacteria.Deltaproteobacteria.Desulfovibrionales.Desulfovibrionaceae	0.896713	0.944924		171.062	589.917
Bacteria.Proteobacteria.Betaproteobacteria.Burkholderiales.Sutterellaceae	0.909034	0.947716		269.188	156.333
Bacteria.Firmicutes.Clostridia.Clostridiales.Clostridiaceae	0.989089	0.989089		331.688	321.417

## Sheet: Genus
Supplementary File 2: Differences in PD appendix microbiome and related pathways identified by metatranscriptomic analysis
Genus
taxa	p-value	FDR		AveCount_Control	AveCount_PD
Bacteria.Firmicutes.Clostridia.Clostridiales.Peptostreptococcaceae.Peptostreptococcaceae_noname	0	3e-07		138.75	354.083
Archaea.Euryarchaeota.Methanobacteria.Methanobacteriales.Methanobacteriaceae.Methanobrevibacter	7.04e-05	0.0007664		350.625	31.25
Bacteria.Proteobacteria.Betaproteobacteria.Burkholderiales.Sutterellaceae.Sutterellaceae_unclassified	0.0010182	0.0076757		240.75	0
Bacteria.Proteobacteria.Gammaproteobacteria.Enterobacteriales.Enterobacteriaceae.Escherichia	0.0015115	0.0105805		1290.5	108.25
Bacteria.Proteobacteria.Betaproteobacteria.Burkholderiales.Burkholderiaceae.Burkholderia	0.0062773	0.0323775		125.125	368.083
Bacteria.Bacteroidetes.Bacteroidia.Bacteroidales.Porphyromonadaceae.Odoribacter	0.0100769	0.0431711		381.25	430
Bacteria.Firmicutes.Clostridia.Clostridiales.Clostridiaceae.Clostridium	0.0109764	0.0448202		278.438	304.833
Bacteria.Firmicutes.Clostridia.Clostridiales.Lachnospiraceae.Blautia	0.0221192	0.082068		1691.56	2503.67
Bacteria.Actinobacteria.Actinobacteria.Coriobacteriales.Coriobacteriaceae.Collinsella	0.0478108	0.151144		6.0625	100.917
Bacteria.Actinobacteria.Actinobacteria.Coriobacteriales.Coriobacteriaceae.Eggerthella	0.0509416	0.156009		69	171
Bacteria.Firmicutes.Clostridia.Clostridiales.Ruminococcaceae.Subdoligranulum	0.0611965	0.16659		925.875	1627.17
Bacteria.Firmicutes.Clostridia.Clostridiales.Oscillospiraceae.Oscillibacter	0.0744519	0.178338		411.375	949.917
Bacteria.Bacteroidetes.Bacteroidia.Bacteroidales.Porphyromonadaceae.Parabacteroides	0.0686162	0.178338		1901	1804.08
Bacteria.Firmicutes.Clostridia.Clostridiales.Lachnospiraceae.Lachnospiraceae_noname	0.104458	0.202398		95.9375	167.583
Bacteria.Bacteroidetes.Bacteroidia.Bacteroidales.Bacteroidaceae.Bacteroides	0.154601	0.252515		587.5	1132.25
Bacteria.Bacteroidetes.Bacteroidia.Bacteroidales.Rikenellaceae.Alistipes	0.175392	0.277232		46.9375	250.75
Bacteria.Firmicutes.Erysipelotrichia.Erysipelotrichales.Erysipelotrichaceae.Erysipelotrichaceae_noname	0.24667	0.382352		4.875	96.6667
Bacteria.Proteobacteria.Deltaproteobacteria.Desulfovibrionales.Desulfovibrionaceae.Desulfovibrio	0.249699	0.382352		70.5625	416.583
Bacteria.Firmicutes.Clostridia.Clostridiales.Eubacteriaceae.Eubacterium	0.512773	0.697942		46.5625	249.333
Bacteria.Firmicutes.Clostridia.Clostridiales.Lachnospiraceae.Roseburia	0.572258	0.757855		1.8125	1770.5
Bacteria.Proteobacteria.Deltaproteobacteria.Desulfovibrionales.Desulfovibrionaceae.Bilophila	0.735783	0.870922		100.562	173.417
Bacteria.Firmicutes.Clostridia.Clostridiales.Clostridiaceae.Clostridiaceae_noname	0.769584	0.887285		47.75	16.6667
Bacteria.Proteobacteria.Betaproteobacteria.Burkholderiales.Alcaligenaceae.Bordetella	0.826912	0.910532		120.312	383.333
Bacteria.Firmicutes.Clostridia.Clostridiales.Ruminococcaceae.Anaerotruncus	0.920486	0.949317		931.875	2070.67

## Sheet: Pathway
Supplementary File 2: Differences in PD appendix microbiome and related pathways identified by metatranscriptomic analysis
Pathways
Pathway	p-value	FDR		AveCount_Control	AveCount_PD
PWY-5973: cis-vaccenate biosynthesis	3.6e-06	0.0005605		4.99744	2.06029	Biosynthesis → Fatty Acid and Lipid Biosynthesis → Fatty Acid Biosynthesis → Unsaturated Fatty Acid Biosynthesis
PWY0-1297: superpathway of purine deoxyribonucleosides degradation	2.77e-05	0.0021466		5.02536	2.43505	Degradation/Utilization/Assimilation → Nucleoside and Nucleotide Degradation
GLYCOLYSIS: glycolysis I (from glucose 6-phosphate)	0.0010113	0.0522494		9.42956	3.8496	Generation of Precursor Metabolite and Energy → Glycolysis
PWY-7208: superpathway of pyrimidine nucleobases salvage	0.0018017	0.0698144		4.15898	4.80398	Biosynthesis → Nucleoside and Nucleotide Biosynthesis → Pyrimidine Nucleotide Biosynthesis → Pyrimidine Nucleotide Salvage
PWY-7242: D-fructuronate degradation	0.0033095	0.0732824		1.28127	0.290966	Degradation/Utilization/Assimilation → Carboxylate Degradation → Sugar Acid Degradation
PWY-7229: superpathway of adenosine nucleotides de novo biosynthesis I	0.0029135	0.0732824		5.54544	5.34744	Biosynthesis → Nucleoside and Nucleotide Biosynthesis → Purine Nucleotide Biosynthesis → Purine Nucleotide De Novo Biosynthesis
PWY-5173: superpathway of acetyl-CoA biosynthesis	0.002507	0.0732824		10.1281	2.86799	Generation of Precursor Metabolite and Energy → Acetyl-CoA Biosynthesis
PWY-5484: glycolysis II (from fructose 6-phosphate)	0.0037996	0.0736178		8.78846	3.68397	Generation of Precursor Metabolite and Energy → Glycolysis
PWY0-1296: purine ribonucleosides degradation	0.0047577	0.0819387		10.3463	12.6667	Degradation/Utilization/Assimilation → Nucleoside and Nucleotide Degradation → Purine Nucleotide Degradation
