# Supplementary material for: Gut Microbiota Dysbiosis Is Associated with Elevated Bile Acids in Parkinson’s Disease
Source: Metabolites. 2021 Jan 4;11(1):29. doi: 10.3390/metabo11010029 (PMC7823437; doi:10.3390/metabo11010029)
Supplement: Supplementary file 1 [file metabolites-11-00029-s001.zip › Supplementary File_final/Supplementary File_6.xlsx]

## Sheet: Sheet1
Supplementary File 6: Primers used in liver and ileum qPCR experiment
Target Gene	Taqman Gene Expression Assay ID (Thermo Fisher)
ACTB	Hs01060665_g1
HPRT	Hs02800695_m1
VIL1	Hs01031739_m1
NPC1L1	Hs00905233_m1
ABCG5	Hs00223686_m1
ABCG8	Hs00223690_m1
NR1H2	Hs01027215_g1
NR1H3	Hs00172885_m1
NR1H4	Hs00231968_m1
GPBAR1	Hs00544894_m1
ASBT	Hs00166561_m1
FABP6	Hs00155029_m1
OSTa	Hs00380895_m1
OSTb	Hs00418306_m1
CYP7A1	Hs00167982_m1
CYP27A1	Hs01026016_m1
NTCP	Hs00914888_m1
FABP1	Hs00155026_m1
