# Supplementary material for: Gut Microbiota Dysbiosis Is Associated with Elevated Bile Acids in Parkinson’s Disease
Source: Metabolites. 2021 Jan 4;11(1):29. doi: 10.3390/metabo11010029 (PMC7823437; doi:10.3390/metabo11010029)
Supplement: Supplementary file 1 [file metabolites-11-00029-s001.zip › Supplementary File_final/Supplementary File_4.xlsx]

## Sheet: Appendix
Supplementary File 4: Changes in bile acid composition in the human PD appendix, and ileum
Appendix bile acid changes in PD
Bile acid	log fold change	t	p-value
CA	0.195838	0.581226	0.565
GCA	0.267671	0.703303	0.486753
TCA	0.0385885	0.089763	0.929013
DCA	0.744602	2.24631	0.0314298
TDCA	0.654298	1.57586	0.124508
GDCA	0.76874	1.97686	0.0563818
CDCA	0.324974	0.804212	0.426976
TCDCA	0.0831488	0.202529	0.840735
GCDCA	0.210577	0.642158	0.525165
LCA	1.27193	2.48106	0.0183163
GLCA	0.641501	2.08832	0.0444879
TLCA	0.551407	1.85914	0.0718582
UDCA	0.755895	1.27536	0.211002
GUDCA	0.189496	0.341639	0.734768
TUDCA	0.233133	0.454734	0.65225
Primary.CA.CDCA	0.241628	0.704171	0.48622
CA.group	0.305212	0.754959	0.455578
cDCA.group	0.305133	0.839771	0.407023
Secondary.LCA.DCA.UDCA	0.756938	2.04469	0.0488523
LCA.group	0.860347	2.1843	0.0360798
UDCA.group	0.693167	1.62546	0.113488
DCA.group	0.914675	2.6592	0.0119474
all.primary	0.291219	0.739466	0.464803
all.secondary	0.871298	2.42517	0.0208803
total.BA	0.613947	1.86452	0.0710794

## Sheet: Ileum
Supplementary File 4: Changes in bile acid composition in the human PD appendix, and ileum
Ileum bile acid changes in PD
Bile acid	log fold change	t	p-value
CA	0.209109	0.540396	0.591437
GCA	-0.0356316	-0.0997305	0.920976
TCA	-0.000147215	-0.000395952	0.999686
DCA	0.268649	0.676581	0.501938
TDCA	0.178649	0.472744	0.638551
GDCA	0.0168493	0.0503972	0.960016
CDCA	0.383887	1.20336	0.234773
TCDCA	0.172298	0.44956	0.655063
GCDCA	-0.0645853	-0.173814	0.862763
LCA	0.423422	1.71751	0.092507
GLCA	0.156394	0.645969	0.521393
TLCA	0.579534	1.89292	0.0644409
UDCA	0.20858	0.712649	0.479533
GUDCA	0.0192229	0.0509028	0.959615
TUDCA	0.506741	1.66767	0.101931
Primary.CA.CDCA	0.260194	0.7405	0.462624
CA.group	0.0682385	0.194025	0.846979
cDCA.group	0.21352	0.614727	0.541655
Secondary.LCA.DCA.UDCA	0.216747	0.570155	0.571247
LCA.group	0.550229	2.35929	0.0224505
UDCA.group	0.341008	1.21794	0.229233
DCA.group	0.273882	0.958076	0.342853
all.primary	0.134558	0.380123	0.705541
all.secondary	0.302012	1.11692	0.269619
total.BA	0.143238	0.43128	0.668207
