# Supplementary material for: Gut Microbiota Dysbiosis Is Associated with Elevated Bile Acids in Parkinson’s Disease
Source: Metabolites. 2021 Jan 4;11(1):29. doi: 10.3390/metabo11010029 (PMC7823437; doi:10.3390/metabo11010029)
Supplement: Supplementary file 1 [file metabolites-11-00029-s001.zip › Supplementary File_final/Supplementary File_5.xlsx]

## Sheet: Illeum
Supplementary File 5: Differences in gene transcripts related to bile acid homeostasis in the human PD ileum and liver identified by qPCR
Ileum
gene	Fold change difference in PD vs. C	p-value
GPBAR1	-0.00227532	0.940108
NR1H4	1.40695	0.707778
NR1H3	0.9244	0.040128
NR1H2	0.592578	0.0138635
ABCG5	5.51962	0.00246414
NPC1L1	5.00631	0.035299
ABCG8	6.13304	0.00673216
ASBT	-1.45351	0.0761129
FABP6	-2.01676	0.191385
OSTα	0.654618	0.969656
OSTβ	0.943298	0.898345

## Sheet: Liver
Supplementary File 5: Differences in gene transcripts related to bile acid homeostasis in the human PD ileum and liver identified by qPCR
Liver
gene	Fold change difference in PD vs. C	p-value
GPBAR1	-0.166753	0.62218
NR1H4	0.0607226	0.88704
NR1H3	0.450177	0.0697882
NR1H2	-0.0340476	0.936722
CYP7A1	-0.172665	0.717759
CYP27A1	-0.304013	0.981723
NPC1L1	-0.58085	0.412849
ABCG5	-0.282061	0.790991
ABCG8	-0.488879	0.564009
NTCP	-0.730031	0.221735
FABP1	-0.68888	0.672208
