# Supplementary material for: Gut Microbiota Dysbiosis Is Associated with Elevated Bile Acids in Parkinson’s Disease
Source: Metabolites. 2021 Jan 4;11(1):29. doi: 10.3390/metabo11010029 (PMC7823437; doi:10.3390/metabo11010029)
Supplement: Supplementary file 1 [file metabolites-11-00029-s001.zip › Supplementary File_final/Supplementary File_3.xlsx]

## Sheet: Appendix
Supplementary File 3: Proteomic changes in the human PD appendix and ileum
Proteomic changes in PD appendix
Accession	Description	Coverage....	X..Peptides	X..PSMs	X..Unique.Peptides	X..AAs	MW..kDa.	calc..pI	Abundance.Ratio: PD/control	Abundance.Ratio: log2 PD/control	geneID
P09210	Glutathione S-transferase A2 OS=Homo sapiens OX=9606 GN=GSTA2 PE=1 SV=4	85	23	46	7	222	25.6	8.59	21.009	4.39	GSTA2
O95954	Formimidoyltransferase-cyclodeaminase OS=Homo sapiens OX=9606 GN=FTCD PE=1 SV=2	18	5	6	5	541	58.9	5.74	12.431	3.64	FTCD
P31327-3	Isoform 3 of Carbamoyl-phosphate synthase [ammonia], mitochondrial OS=Homo sapiens OX=9606 GN=CPS1	40	47	62	47	1506	165.5	6.79	11.704	3.55	CPS1
Q93088	Betaine--homocysteine S-methyltransferase 1 OS=Homo sapiens OX=9606 GN=BHMT PE=1 SV=2	46	17	20	14	406	45	7.03	7.562	2.92	BHMT
H3BNQ7	4-aminobutyrate aminotransferase, mitochondrial OS=Homo sapiens OX=9606 GN=ABAT PE=1 SV=1	23	8	8	8	515	57.9	7.87	6.79	2.76	ABAT
P07327	Alcohol dehydrogenase 1A OS=Homo sapiens OX=9606 GN=ADH1A PE=1 SV=2	43	22	206	5	375	39.8	7.94	5.187	2.37	ADH1A
P50440	Glycine amidinotransferase, mitochondrial OS=Homo sapiens OX=9606 GN=GATM PE=1 SV=1	43	13	16	13	423	48.4	8.05	5.167	2.37	GATM
A0A0C4DFT7	Glycophorin OS=Homo sapiens OX=9606 GN=GYPA PE=1 SV=1	24	2	5	2	150	16.4	5.27	4.913	2.3	GYPA
P48304	Lithostathine-1-beta OS=Homo sapiens OX=9606 GN=REG1B PE=1 SV=1	19	3	8	3	166	18.7	5.95	4.683	2.23	REG1B
O60218	Aldo-keto reductase family 1 member B10 OS=Homo sapiens OX=9606 GN=AKR1B10 PE=1 SV=2	29	5	7	5	316	36	7.84	4.551	2.19	AKR1B10
Q14117	Dihydropyrimidinase OS=Homo sapiens OX=9606 GN=DPYS PE=1 SV=1	7	4	14	3	519	56.6	7.27	4.448	2.15	DPYS
P05089-2	Isoform 2 of Arginase-1 OS=Homo sapiens OX=9606 GN=ARG1	52	14	17	14	330	35.6	7.21	4.389	2.13	ARG1
A0A286YFJ8	Immunoglobulin heavy constant gamma 4 (Fragment) OS=Homo sapiens OX=9606 GN=IGHG4 PE=1 SV=1	32	12	91	5	396	43.8	6.24	3.751	1.91	IGHG4
A0A0A0MS56	Alcohol dehydrogenase 6 OS=Homo sapiens OX=9606 GN=ADH6 PE=1 SV=1	6	2	2	2	375	39.8	7.88	3.115	1.64	ADH6
Q96GK7	Fumarylacetoacetate hydrolase domain-containing protein 2A OS=Homo sapiens OX=9606 GN=FAHD2A PE=1 SV=1	22	4	4	4	314	34.6	8.24	2.819	1.5	FAHD2A
P30039	Phenazine biosynthesis-like domain-containing protein OS=Homo sapiens OX=9606 GN=PBLD PE=1 SV=2	21	5	6	5	288	31.8	6.52	2.74	1.45	PBLD
O75891-3	Isoform 3 of Cytosolic 10-formyltetrahydrofolate dehydrogenase OS=Homo sapiens OX=9606 GN=ALDH1L1	29	22	38	22	912	99.7	5.94	2.613	1.39	ALDH1L1
P05062	Fructose-bisphosphate aldolase B OS=Homo sapiens OX=9606 GN=ALDOB PE=1 SV=2	49	17	48	16	364	39.4	7.87	2.458	1.3	ALDOB
P24298	Alanine aminotransferase 1 OS=Homo sapiens OX=9606 GN=GPT PE=1 SV=3	16	7	10	7	496	54.6	7.18	2.42	1.28	GPT
P15559	NAD(P)H dehydrogenase [quinone] 1 OS=Homo sapiens OX=9606 GN=NQO1 PE=1 SV=1	57	15	23	15	274	30.8	8.88	2.382	1.25	NQO1
P60520	Gamma-aminobutyric acid receptor-associated protein-like 2 OS=Homo sapiens OX=9606 GN=GABARAPL2 PE=1 SV=1	44	4	9	4	117	13.7	8.1	2.319	1.21	GABARAPL2
P51608-2	Isoform B of Methyl-CpG-binding protein 2 OS=Homo sapiens OX=9606 GN=MECP2	16	5	10	5	498	53.3	9.88	2.24	1.16	MECP2
P00480	Ornithine carbamoyltransferase, mitochondrial OS=Homo sapiens OX=9606 GN=OTC PE=1 SV=3	16	3	3	3	354	39.9	8.63	2.203	1.14	OTC
P07996	Thrombospondin-1 OS=Homo sapiens OX=9606 GN=THBS1 PE=1 SV=2	11	9	15	9	1170	129.3	4.94	2.2	1.14	THBS1
O00468	Agrin OS=Homo sapiens OX=9606 GN=AGRN PE=1 SV=5	1	2	3	2	2067	217.1	6.39	2.185	1.13	AGRN
P13521	Secretogranin-2 OS=Homo sapiens OX=9606 GN=SCG2 PE=1 SV=2	10	4	5	4	617	70.9	4.75	2.17	1.12	SCG2
Q06278	Aldehyde oxidase OS=Homo sapiens OX=9606 GN=AOX1 PE=1 SV=2	17	14	18	14	1338	147.8	7.17	2.153	1.11	AOX1
A0M8Q6	Immunoglobulin lambda constant 7 OS=Homo sapiens OX=9606 GN=IGLC7 PE=1 SV=3	53	4	62	1	106	11.2	8.29	2.132	1.09	IGLC7
O00423-3	Isoform 3 of Echinoderm microtubule-associated protein-like 1 OS=Homo sapiens OX=9606 GN=EML1	4	3	8	3	834	91.9	7.43	2.13	1.09	EML1
P32004	Neural cell adhesion molecule L1 OS=Homo sapiens OX=9606 GN=L1CAM PE=1 SV=2	7	8	25	8	1257	139.9	6.24	2.124	1.09	L1CAM
P31930	Cytochrome b-c1 complex subunit 1, mitochondrial OS=Homo sapiens OX=9606 GN=UQCRC1 PE=1 SV=3	6	3	3	3	480	52.6	6.37	2.095	1.07	UQCRC1
A0A0U1RRM6	Protein enabled homolog OS=Homo sapiens OX=9606 GN=ENAH PE=1 SV=1	3	2	2	2	802	87.3	7.77	2.073	1.05	ENAH
Q08431	Lactadherin OS=Homo sapiens OX=9606 GN=MFGE8 PE=1 SV=2	6	2	4	2	387	43.1	8.15	2.066	1.05	MFGE8
P35573	Glycogen debranching enzyme OS=Homo sapiens OX=9606 GN=AGL PE=1 SV=3	13	15	25	15	1532	174.7	6.76	2.061	1.04	AGL
A0A087WV75	Neural cell adhesion molecule 1 OS=Homo sapiens OX=9606 GN=NCAM1 PE=1 SV=1	8	6	11	6	884	97.3	4.93	2.015	1.01	NCAM1
Q14112	Nidogen-2 OS=Homo sapiens OX=9606 GN=NID2 PE=1 SV=3	10	11	20	10	1375	151.2	5.29	2.013	1.01	NID2
P04196	Histidine-rich glycoprotein OS=Homo sapiens OX=9606 GN=HRG PE=1 SV=1	23	11	20	11	525	59.5	7.5	1.994	1	HRG
P08263	Glutathione S-transferase A1 OS=Homo sapiens OX=9606 GN=GSTA1 PE=1 SV=3	71	20	42	4	222	25.6	8.88	1.98	0.99	GSTA1
P98160	Basement membrane-specific heparan sulfate proteoglycan core protein OS=Homo sapiens OX=9606 GN=HSPG2 PE=1 SV=4	16	51	122	51	4391	468.5	6.51	1.966	0.98	HSPG2
P02144	Myoglobin OS=Homo sapiens OX=9606 GN=MB PE=1 SV=2	64	10	35	10	154	17.2	7.68	1.956	0.97	MB
P10636-5	Isoform Tau-C of Microtubule-associated protein tau OS=Homo sapiens OX=9606 GN=MAPT	14	4	5	1	410	42.6	7.37	1.942	0.96	MAPT
Q9H9S4	Calcium-binding protein 39-like OS=Homo sapiens OX=9606 GN=CAB39L PE=1 SV=3	14	4	7	3	337	39.1	8.4	1.89	0.92	CAB39L
P39059	Collagen alpha-1(XV) chain OS=Homo sapiens OX=9606 GN=COL15A1 PE=1 SV=2	4	4	9	4	1388	141.6	5	1.884	0.91	COL15A1
P55268	Laminin subunit beta-2 OS=Homo sapiens OX=9606 GN=LAMB2 PE=1 SV=2	16	22	53	21	1798	195.9	6.52	1.857	0.89	LAMB2
Q8IUX7	Adipocyte enhancer-binding protein 1 OS=Homo sapiens OX=9606 GN=AEBP1 PE=1 SV=1	3	3	4	3	1158	130.8	5.11	1.853	0.89	AEBP1
P37840	Alpha-synuclein OS=Homo sapiens OX=9606 GN=SNCA PE=1 SV=1	39	5	17	5	140	14.5	4.7	1.826	0.87	SNCA
P11047	Laminin subunit gamma-1 OS=Homo sapiens OX=9606 GN=LAMC1 PE=1 SV=3	18	28	93	28	1609	177.5	5.12	1.812	0.86	LAMC1
P09493-3	Isoform 3 of Tropomyosin alpha-1 chain OS=Homo sapiens OX=9606 GN=TPM1	76	39	297	4	284	32.9	4.78	1.806	0.85	TPM1
O60701	UDP-glucose 6-dehydrogenase OS=Homo sapiens OX=9606 GN=UGDH PE=1 SV=1	36	13	18	13	494	55	7.12	1.787	0.84	UGDH
P26022	Pentraxin-related protein PTX3 OS=Homo sapiens OX=9606 GN=PTX3 PE=1 SV=3	9	3	5	3	381	41.9	5.01	1.786	0.84	PTX3
P00748	Coagulation factor XII OS=Homo sapiens OX=9606 GN=F12 PE=1 SV=3	4	2	2	2	615	67.7	7.74	1.775	0.83	F12
O75112-7	Isoform 7 of LIM domain-binding protein 3 OS=Homo sapiens OX=9606 GN=LDB3	4	3	3	3	732	78.5	8.15	1.773	0.83	LDB3
P98095-2	Isoform 2 of Fibulin-2 OS=Homo sapiens OX=9606 GN=FBLN2	6	3	3	3	1231	131.8	4.86	1.772	0.83	FBLN2
Q9BX66-11	Isoform 11 of Sorbin and SH3 domain-containing protein 1 OS=Homo sapiens OX=9606 GN=SORBS1	27	30	80	29	1266	139.3	7.42	1.753	0.81	SORBS1
P15104	Glutamine synthetase OS=Homo sapiens OX=9606 GN=GLUL PE=1 SV=4	29	10	24	10	373	42	6.89	1.75	0.81	GLUL
P08237-3	Isoform 3 of ATP-dependent 6-phosphofructokinase, muscle type OS=Homo sapiens OX=9606 GN=PFKM	13	9	11	7	851	93.2	7.97	1.72	0.78	PFKM
O94875-11	Isoform 11 of Sorbin and SH3 domain-containing protein 2 OS=Homo sapiens OX=9606 GN=SORBS2	13	12	37	2	1200	134.5	8.53	1.72	0.78	SORBS2
P23141-2	Isoform 2 of Liver carboxylesterase 1 OS=Homo sapiens OX=9606 GN=CES1	71	42	138	42	568	62.6	6.6	1.706	0.77	CES1
Q12860	Contactin-1 OS=Homo sapiens OX=9606 GN=CNTN1 PE=1 SV=1	11	8	10	8	1018	113.2	5.9	1.701	0.77	CNTN1
P04271	Protein S100-B OS=Homo sapiens OX=9606 GN=S100B PE=1 SV=2	58	5	20	5	92	10.7	4.59	1.698	0.76	S100B
A0A087WT12	Glutathione peroxidase OS=Homo sapiens OX=9606 GN=GPX4 PE=1 SV=1	23	3	7	3	233	26.9	10.07	1.694	0.76	GPX4
A0A0B4J1R4	4-hydroxyphenylpyruvate dioxygenase OS=Homo sapiens OX=9606 GN=HPD PE=1 SV=1	36	8	8	8	393	44.9	7.01	1.689	0.76	HPD
P10645	Chromogranin-A OS=Homo sapiens OX=9606 GN=CHGA PE=1 SV=7	25	7	8	7	457	50.7	4.6	1.674	0.74	CHGA
P22105-4	Isoform 5 of Tenascin-X OS=Homo sapiens OX=9606 GN=TNXB	13	22	50	22	4245	458.2	5.17	1.666	0.74	TNXB
Q13938	Calcyphosin OS=Homo sapiens OX=9606 GN=CAPS PE=1 SV=1	28	5	9	5	189	21	4.89	1.662	0.73	CAPS
A0A0A0MQS9	Laminin subunit alpha-4 OS=Homo sapiens OX=9606 GN=LAMA4 PE=1 SV=1	18	30	81	30	1823	202.4	6.25	1.651	0.72	LAMA4
V9GYM3	Apolipoprotein A-II OS=Homo sapiens OX=9606 GN=APOA2 PE=1 SV=1	37	7	65	7	133	14.9	8.27	1.649	0.72	APOA2
P52895	Aldo-keto reductase family 1 member C2 OS=Homo sapiens OX=9606 GN=AKR1C2 PE=1 SV=3	32	7	17	3	323	36.7	7.49	1.646	0.72	AKR1C2
Q96PD5-2	Isoform 2 of N-acetylmuramoyl-L-alanine amidase OS=Homo sapiens OX=9606 GN=PGLYRP2	21	6	15	6	634	68	7.68	1.645	0.72	PGLYRP2
Q03135	Caveolin-1 OS=Homo sapiens OX=9606 GN=CAV1 PE=1 SV=4	40	3	12	3	178	20.5	6.02	1.641	0.71	CAV1
P39060	Collagen alpha-1(XVIII) chain OS=Homo sapiens OX=9606 GN=COL18A1 PE=1 SV=5	13	12	35	12	1754	178.1	6.01	1.64	0.71	COL18A1
U3KQL2	Acylphosphatase OS=Homo sapiens OX=9606 GN=ACYP2 PE=1 SV=1	15	2	2	2	172	19.6	9.13	1.638	0.71	ACYP2
Q9HBL0	Tensin-1 OS=Homo sapiens OX=9606 GN=TNS1 PE=1 SV=2	19	25	51	3	1735	185.6	7.75	1.629	0.7	TNS1
C9JV77	Alpha-2-HS-glycoprotein OS=Homo sapiens OX=9606 GN=AHSG PE=1 SV=1	8	2	8	2	368	39.4	5.72	1.627	0.7	AHSG
O00410-3	Isoform 3 of Importin-5 OS=Homo sapiens OX=9606 GN=IPO5	3	4	7	4	1115	125.5	4.92	1.625	0.7	IPO5
O94760	N(G),N(G)-dimethylarginine dimethylaminohydrolase 1 OS=Homo sapiens OX=9606 GN=DDAH1 PE=1 SV=3	34	6	31	5	285	31.1	5.81	1.625	0.7	DDAH1
P02751-15	Isoform 15 of Fibronectin OS=Homo sapiens OX=9606 GN=FN1	13	20	47	20	2477	272.2	5.5	1.621	0.7	FN1
P84103	Serine/arginine-rich splicing factor 3 OS=Homo sapiens OX=9606 GN=SRSF3 PE=1 SV=1	18	2	7	2	164	19.3	11.65	1.619	0.69	SRSF3
P07451	Carbonic anhydrase 3 OS=Homo sapiens OX=9606 GN=CA3 PE=1 SV=3	66	14	44	14	260	29.5	7.34	1.608	0.69	CA3
A0A0A0MT83	Isovaleryl-CoA dehydrogenase, mitochondrial OS=Homo sapiens OX=9606 GN=IVD PE=1 SV=1	13	3	7	3	426	46.6	8.05	1.604	0.68	IVD
Q9Y639	Neuroplastin OS=Homo sapiens OX=9606 GN=NPTN PE=1 SV=2	7	2	4	2	398	44.4	7.99	1.601	0.68	NPTN
P00915	Carbonic anhydrase 1 OS=Homo sapiens OX=9606 GN=CA1 PE=1 SV=2	70	24	215	24	261	28.9	7.12	1.597	0.68	CA1
A0A2Q2TTZ9	Immunoglobulin kappa variable 1-33 OS=Homo sapiens OX=9606 GN=IGKV1D-33 PE=4 SV=1	31	2	16	2	108	11.8	5.34	1.593	0.67	IGKV1D-33
P04424	Argininosuccinate lyase OS=Homo sapiens OX=9606 GN=ASL PE=1 SV=4	17	6	13	6	464	51.6	6.48	1.585	0.66	ASL
P02647	Apolipoprotein A-I OS=Homo sapiens OX=9606 GN=APOA1 PE=1 SV=1	81	43	274	43	267	30.8	5.76	1.584	0.66	APOA1
P62304	Small nuclear ribonucleoprotein E OS=Homo sapiens OX=9606 GN=SNRPE PE=1 SV=1	29	2	8	2	92	10.8	9.44	1.58	0.66	SNRPE
Q71U36	Tubulin alpha-1A chain OS=Homo sapiens OX=9606 GN=TUBA1A PE=1 SV=1	51	24	103	1	451	50.1	5.06	1.554	0.64	TUBA1A
O95817	BAG family molecular chaperone regulator 3 OS=Homo sapiens OX=9606 GN=BAG3 PE=1 SV=3	16	6	10	6	575	61.6	6.95	1.545	0.63	BAG3
P23142	Fibulin-1 OS=Homo sapiens OX=9606 GN=FBLN1 PE=1 SV=4	14	7	21	6	703	77.2	5.22	1.536	0.62	FBLN1
O60240	Perilipin-1 OS=Homo sapiens OX=9606 GN=PLIN1 PE=1 SV=2	54	17	53	17	522	56	6.42	1.528	0.61	PLIN1
Q96Q06-2	Isoform 2 of Perilipin-4 OS=Homo sapiens OX=9606 GN=PLIN4	41	30	53	1	1423	140.6	8.87	1.518	0.6	PLIN4
G3XAI2	Laminin subunit beta-1 OS=Homo sapiens OX=9606 GN=LAMB1 PE=1 SV=1	12	16	49	15	1810	200.3	4.96	1.516	0.6	LAMB1
Q96IY4	Carboxypeptidase B2 OS=Homo sapiens OX=9606 GN=CPB2 PE=1 SV=2	12	2	4	2	423	48.4	7.71	1.516	0.6	CPB2
P34949	Mannose-6-phosphate isomerase OS=Homo sapiens OX=9606 GN=MPI PE=1 SV=2	11	2	2	2	423	46.6	5.95	1.511	0.6	MPI
P02730	Band 3 anion transport protein OS=Homo sapiens OX=9606 GN=SLC4A1 PE=1 SV=3	22	14	32	14	911	101.7	5.19	1.508	0.59	SLC4A1
P21589	5'-nucleotidase OS=Homo sapiens OX=9606 GN=NT5E PE=1 SV=1	9	4	9	4	574	63.3	7.03	1.506	0.59	NT5E
Q8IVF2	Protein AHNAK2 OS=Homo sapiens OX=9606 GN=AHNAK2 PE=1 SV=2	7	6	10	6	5795	616.2	5.36	1.502	0.59	AHNAK2
P22307	Non-specific lipid-transfer protein OS=Homo sapiens OX=9606 GN=SCP2 PE=1 SV=2	6	3	5	3	547	59	6.89	1.499	0.58	SCP2
D3YTG3	Target of Nesh-SH3 OS=Homo sapiens OX=9606 GN=ABI3BP PE=1 SV=1	3	4	9	4	1777	195.2	9.73	1.496	0.58	ABI3BP
Q9P2B2	Prostaglandin F2 receptor negative regulator OS=Homo sapiens OX=9606 GN=PTGFRN PE=1 SV=2	4	2	3	2	879	98.5	6.61	1.495	0.58	PTGFRN
Q02252	Methylmalonate-semialdehyde dehydrogenase [acylating], mitochondrial OS=Homo sapiens OX=9606 GN=ALDH6A1 PE=1 SV=2	22	8	13	8	535	57.8	8.5	1.483	0.57	ALDH6A1
J3KQ18	D-dopachrome decarboxylase OS=Homo sapiens OX=9606 GN=DDT PE=1 SV=1	17	2	14	2	132	14.2	7.3	1.479	0.56	DDT
A0A0J9YY99	Uncharacterized protein (Fragment) OS=Homo sapiens OX=9606 PE=1 SV=1	25	4	13	3	117	13	8.92	1.474	0.56
Q16527	Cysteine and glycine-rich protein 2 OS=Homo sapiens OX=9606 GN=CSRP2 PE=1 SV=3	28	4	18	4	193	20.9	8.62	1.468	0.55	CSRP2
Q86YB7	Enoyl-CoA hydratase domain-containing protein 2, mitochondrial OS=Homo sapiens OX=9606 GN=ECHDC2 PE=1 SV=2	29	4	5	4	292	31.1	8.72	1.466	0.55	ECHDC2
P21695	Glycerol-3-phosphate dehydrogenase [NAD(+)], cytoplasmic OS=Homo sapiens OX=9606 GN=GPD1 PE=1 SV=4	76	26	143	25	349	37.5	6.18	1.465	0.55	GPD1
P00326	Alcohol dehydrogenase 1C OS=Homo sapiens OX=9606 GN=ADH1C PE=1 SV=2	46	19	162	6	375	39.8	8.29	1.465	0.55	ADH1C
P06312	Immunoglobulin kappa variable 4-1 OS=Homo sapiens OX=9606 GN=IGKV4-1 PE=1 SV=1	20	3	16	3	121	13.4	5.25	1.445	0.53	IGKV4-1
P50135	Histamine N-methyltransferase OS=Homo sapiens OX=9606 GN=HNMT PE=1 SV=1	15	3	8	3	292	33.3	5.34	1.434	0.52	HNMT
P14543	Nidogen-1 OS=Homo sapiens OX=9606 GN=NID1 PE=1 SV=3	19	21	66	20	1247	136.3	5.29	1.423	0.51	NID1
Q14118	Dystroglycan OS=Homo sapiens OX=9606 GN=DAG1 PE=1 SV=2	6	4	13	4	895	97.4	8.56	1.42	0.51	DAG1
P02743	Serum amyloid P-component OS=Homo sapiens OX=9606 GN=APCS PE=1 SV=2	35	13	96	13	223	25.4	6.54	1.42	0.51	APCS
P80748	Immunoglobulin lambda variable 3-21 OS=Homo sapiens OX=9606 GN=IGLV3-21 PE=1 SV=2	39	2	7	2	117	12.4	5.29	1.418	0.5	IGLV3-21
P07099	Epoxide hydrolase 1 OS=Homo sapiens OX=9606 GN=EPHX1 PE=1 SV=1	41	13	32	13	455	52.9	7.25	1.415	0.5	EPHX1
O76070	Gamma-synuclein OS=Homo sapiens OX=9606 GN=SNCG PE=1 SV=2	62	6	17	6	127	13.3	4.86	1.408	0.49	SNCG
A0A0A0MTS7	Titin OS=Homo sapiens OX=9606 GN=TTN PE=1 SV=1	0	2	5	1	35991	3992.2	6.39	1.398	0.48	TTN
Q8IW45-2	Isoform 2 of ATP-dependent (S)-NAD(P)H-hydrate dehydratase OS=Homo sapiens OX=9606 GN=NAXD	26	6	14	6	390	41.3	9.1	1.396	0.48	NAXD
Q7Z4H3	HD domain-containing protein 2 OS=Homo sapiens OX=9606 GN=HDDC2 PE=1 SV=1	17	2	6	2	204	23.4	5.49	1.395	0.48	HDDC2
P06132	Uroporphyrinogen decarboxylase OS=Homo sapiens OX=9606 GN=UROD PE=1 SV=2	13	3	9	3	367	40.8	6.14	1.394	0.48	UROD
P02787	Serotransferrin OS=Homo sapiens OX=9606 GN=TF PE=1 SV=3	34	32	159	32	698	77	7.12	1.389	0.47	TF
P82909	28S ribosomal protein S36, mitochondrial OS=Homo sapiens OX=9606 GN=MRPS36 PE=1 SV=2	40	3	6	3	103	11.5	9.99	1.387	0.47	MRPS36
P0C0S5	Histone H2A.Z OS=Homo sapiens OX=9606 GN=H2AFZ PE=1 SV=2	54	4	14	3	128	13.5	10.58	1.386	0.47	H2AFZ
Q13740	CD166 antigen OS=Homo sapiens OX=9606 GN=ALCAM PE=1 SV=2	15	7	14	7	583	65.1	6.25	1.385	0.47	ALCAM
P56199	Integrin alpha-1 OS=Homo sapiens OX=9606 GN=ITGA1 PE=1 SV=2	10	11	21	11	1179	130.8	6.29	1.38	0.46	ITGA1
B1AHL2	Fibulin-1 OS=Homo sapiens OX=9606 GN=FBLN1 PE=1 SV=1	13	8	35	7	721	78.3	5.39	1.374	0.46	FBLN1
O00233	26S proteasome non-ATPase regulatory subunit 9 OS=Homo sapiens OX=9606 GN=PSMD9 PE=1 SV=3	11	2	5	2	223	24.7	6.95	1.37	0.45	PSMD9
P12814-2	Isoform 2 of Alpha-actinin-1 OS=Homo sapiens OX=9606 GN=ACTN1	77	79	418	56	887	102.6	5.5	1.37	0.45	ACTN1
P08319-2	Isoform 2 of Alcohol dehydrogenase 4 OS=Homo sapiens OX=9606 GN=ADH4	22	7	14	7	399	42.6	7.91	1.366	0.45	ADH4
A0A075B6S2	Immunoglobulin kappa variable 2D-29 OS=Homo sapiens OX=9606 GN=IGKV2D-29 PE=3 SV=1	17	2	9	1	120	13.1	7.12	1.365	0.45	IGKV2D-29
P07738	Bisphosphoglycerate mutase OS=Homo sapiens OX=9606 GN=BPGM PE=1 SV=2	48	10	38	10	259	30	6.54	1.365	0.45	BPGM
Q00796	Sorbitol dehydrogenase OS=Homo sapiens OX=9606 GN=SORD PE=1 SV=4	29	9	22	9	357	38.3	7.97	1.364	0.45	SORD
P17174	Aspartate aminotransferase, cytoplasmic OS=Homo sapiens OX=9606 GN=GOT1 PE=1 SV=3	54	19	65	19	413	46.2	7.01	1.36	0.44	GOT1
P12110	Collagen alpha-2(VI) chain OS=Homo sapiens OX=9606 GN=COL6A2 PE=1 SV=4	15	10	24	10	1019	108.5	6.21	1.359	0.44	COL6A2
P46952	3-hydroxyanthranilate 3,4-dioxygenase OS=Homo sapiens OX=9606 GN=HAAO PE=1 SV=2	25	4	12	4	286	32.5	5.88	1.357	0.44	HAAO
P16671	Platelet glycoprotein 4 OS=Homo sapiens OX=9606 GN=CD36 PE=1 SV=2	6	4	12	4	472	53	7.96	1.354	0.44	CD36
A0A0A0MRZ8	Immunoglobulin kappa variable 3D-11 OS=Homo sapiens OX=9606 GN=IGKV3D-11 PE=3 SV=6	26	2	12	2	115	12.6	5.29	1.352	0.43	IGKV3D-11
P16083	Ribosyldihydronicotinamide dehydrogenase [quinone] OS=Homo sapiens OX=9606 GN=NQO2 PE=1 SV=5	36	6	25	6	231	25.9	6.29	1.352	0.43	NQO2
Q8NDH3	Probable aminopeptidase NPEPL1 OS=Homo sapiens OX=9606 GN=NPEPL1 PE=1 SV=3	9	3	7	3	523	55.8	6.87	1.347	0.43	NPEPL1
P61960	Ubiquitin-fold modifier 1 OS=Homo sapiens OX=9606 GN=UFM1 PE=1 SV=1	73	3	9	3	85	9.1	9.31	1.347	0.43	UFM1
P48163	NADP-dependent malic enzyme OS=Homo sapiens OX=9606 GN=ME1 PE=1 SV=1	13	4	8	4	572	64.1	6.13	1.346	0.43	ME1
P69905	Hemoglobin subunit alpha OS=Homo sapiens OX=9606 GN=HBA1 PE=1 SV=2	77	17	2036	17	142	15.2	8.68	1.343	0.43	HBA1
A0A286YEY4	Immunoglobulin heavy constant gamma 2 (Fragment) OS=Homo sapiens OX=9606 GN=IGHG2 PE=1 SV=1	32	13	211	5	395	43.8	6.52	1.342	0.42	IGHG2
P07951-2	Isoform 2 of Tropomyosin beta chain OS=Homo sapiens OX=9606 GN=TPM2	94	47	439	7	284	33	4.67	1.341	0.42	TPM2
O94875-7	Isoform 7 of Sorbin and SH3 domain-containing protein 2 OS=Homo sapiens OX=9606 GN=SORBS2	14	12	32	2	1004	113.5	8.68	1.34	0.42	SORBS2
P13716	Delta-aminolevulinic acid dehydratase OS=Homo sapiens OX=9606 GN=ALAD PE=1 SV=1	63	16	68	16	330	36.3	6.79	1.332	0.41	ALAD
Q09666	Neuroblast differentiation-associated protein AHNAK OS=Homo sapiens OX=9606 GN=AHNAK PE=1 SV=2	70	276	1037	276	5890	628.7	6.15	1.332	0.41	AHNAK
Q9BWD1-2	Isoform 2 of Acetyl-CoA acetyltransferase, cytosolic OS=Homo sapiens OX=9606 GN=ACAT2	10	3	9	3	426	44.6	8.46	1.324	0.41	ACAT2
P41219	Peripherin OS=Homo sapiens OX=9606 GN=PRPH PE=1 SV=2	50	22	91	18	470	53.6	5.47	1.321	0.4	PRPH
Q99715	Collagen alpha-1(XII) chain OS=Homo sapiens OX=9606 GN=COL12A1 PE=1 SV=2	3	5	7	5	3063	332.9	5.53	1.316	0.4	COL12A1
P09417	Dihydropteridine reductase OS=Homo sapiens OX=9606 GN=QDPR PE=1 SV=2	50	9	38	9	244	25.8	7.37	1.314	0.39	QDPR
P12109	Collagen alpha-1(VI) chain OS=Homo sapiens OX=9606 GN=COL6A1 PE=1 SV=3	17	12	40	12	1028	108.5	5.43	1.314	0.39	COL6A1
P08648	Integrin alpha-5 OS=Homo sapiens OX=9606 GN=ITGA5 PE=1 SV=2	12	8	17	8	1049	114.5	5.77	1.311	0.39	ITGA5
O15400	Syntaxin-7 OS=Homo sapiens OX=9606 GN=STX7 PE=1 SV=4	13	2	2	2	261	29.8	5.55	1.31	0.39	STX7
P00441	Superoxide dismutase [Cu-Zn] OS=Homo sapiens OX=9606 GN=SOD1 PE=1 SV=2	60	7	44	7	154	15.9	6.13	1.306	0.38	SOD1
A0A075B6R9	Immunoglobulin kappa variable 2D-24 (non-functional) (Fragment) OS=Homo sapiens OX=9606 GN=IGKV2D-24 PE=4 SV=1	38	3	11	3	120	13.1	8.87	1.302	0.38	IGKV2D-24
P62318	Small nuclear ribonucleoprotein Sm D3 OS=Homo sapiens OX=9606 GN=SNRPD3 PE=1 SV=1	17	3	14	3	126	13.9	10.32	1.296	0.37	SNRPD3
P34913	Bifunctional epoxide hydrolase 2 OS=Homo sapiens OX=9606 GN=EPHX2 PE=1 SV=2	34	13	29	13	555	62.6	6.28	1.295	0.37	EPHX2
Q9GZP4	PITH domain-containing protein 1 OS=Homo sapiens OX=9606 GN=PITHD1 PE=1 SV=1	35	6	10	6	211	24.2	5.74	1.294	0.37	PITHD1
P02452	Collagen alpha-1(I) chain OS=Homo sapiens OX=9606 GN=COL1A1 PE=1 SV=5	2	2	4	2	1464	138.9	5.8	1.292	0.37	COL1A1
P54289	Voltage-dependent calcium channel subunit alpha-2/delta-1 OS=Homo sapiens OX=9606 GN=CACNA2D1 PE=1 SV=3	8	6	8	6	1103	124.5	5.27	1.29	0.37	CACNA2D1
P43155	Carnitine O-acetyltransferase OS=Homo sapiens OX=9606 GN=CRAT PE=1 SV=5	4	2	2	2	626	70.8	8.44	1.29	0.37	CRAT
Q9NVS9	Pyridoxine-5'-phosphate oxidase OS=Homo sapiens OX=9606 GN=PNPO PE=1 SV=1	36	8	14	8	261	30	7.06	1.285	0.36	PNPO
P19827	Inter-alpha-trypsin inhibitor heavy chain H1 OS=Homo sapiens OX=9606 GN=ITIH1 PE=1 SV=3	39	25	95	25	911	101.3	6.79	1.283	0.36	ITIH1
P32119	Peroxiredoxin-2 OS=Homo sapiens OX=9606 GN=PRDX2 PE=1 SV=5	47	18	158	17	198	21.9	5.97	1.283	0.36	PRDX2
P51687	Sulfite oxidase, mitochondrial OS=Homo sapiens OX=9606 GN=SUOX PE=1 SV=2	18	5	5	5	545	60.2	6.11	1.282	0.36	SUOX
P01709	Immunoglobulin lambda variable 2-8 OS=Homo sapiens OX=9606 GN=IGLV2-8 PE=1 SV=2	18	2	12	1	118	12.4	5.91	1.282	0.36	IGLV2-8
Q05707	Collagen alpha-1(XIV) chain OS=Homo sapiens OX=9606 GN=COL14A1 PE=1 SV=3	40	54	175	54	1796	193.4	5.3	1.282	0.36	COL14A1
Q5T013	Putative hydroxypyruvate isomerase OS=Homo sapiens OX=9606 GN=HYI PE=1 SV=2	53	9	25	8	277	30.4	5.5	1.281	0.36	HYI
L7N2F9	Uncharacterized protein (Fragment) OS=Homo sapiens OX=9606 PE=4 SV=1	21	2	6	1	121	13.1	7.96	1.28	0.36
P06310	Immunoglobulin kappa variable 2-30 OS=Homo sapiens OX=9606 GN=IGKV2-30 PE=3 SV=2	42	4	19	3	120	13.2	8.51	1.277	0.35	IGKV2-30
P30041	Peroxiredoxin-6 OS=Homo sapiens OX=9606 GN=PRDX6 PE=1 SV=3	71	25	136	25	224	25	6.38	1.277	0.35	PRDX6
A0A0G2JMX7	Microtubule-associated protein OS=Homo sapiens OX=9606 GN=MAPT PE=1 SV=1	8	4	6	1	776	80.9	7.11	1.277	0.35	MAPT
P09488	Glutathione S-transferase Mu 1 OS=Homo sapiens OX=9606 GN=GSTM1 PE=1 SV=3	46	11	19	7	218	25.7	6.7	1.273	0.35	GSTM1
P24752	Acetyl-CoA acetyltransferase, mitochondrial OS=Homo sapiens OX=9606 GN=ACAT1 PE=1 SV=1	60	21	94	21	427	45.2	8.85	1.273	0.35	ACAT1
Q8TCD5	5'(3')-deoxyribonucleotidase, cytosolic type OS=Homo sapiens OX=9606 GN=NT5C PE=1 SV=2	44	6	16	6	201	23.4	6.64	1.269	0.34	NT5C
P09972	Fructose-bisphosphate aldolase C OS=Homo sapiens OX=9606 GN=ALDOC PE=1 SV=2	51	20	96	17	364	39.4	6.87	1.267	0.34	ALDOC
P30086	Phosphatidylethanolamine-binding protein 1 OS=Homo sapiens OX=9606 GN=PEBP1 PE=1 SV=3	71	16	125	16	187	21	7.53	1.267	0.34	PEBP1
P19823	Inter-alpha-trypsin inhibitor heavy chain H2 OS=Homo sapiens OX=9606 GN=ITIH2 PE=1 SV=2	37	23	89	23	946	106.4	6.86	1.266	0.34	ITIH2
E9PNQ8	Thy-1 membrane glycoprotein (Fragment) OS=Homo sapiens OX=9606 GN=THY1 PE=1 SV=1	10	2	3	2	165	18.2	9.16	1.266	0.34	THY1
P09382	Galectin-1 OS=Homo sapiens OX=9606 GN=LGALS1 PE=1 SV=2	28	5	32	5	135	14.7	5.5	1.265	0.34	LGALS1
O60869	Endothelial differentiation-related factor 1 OS=Homo sapiens OX=9606 GN=EDF1 PE=1 SV=1	30	3	9	3	148	16.4	9.95	1.264	0.34	EDF1
Q02952	A-kinase anchor protein 12 OS=Homo sapiens OX=9606 GN=AKAP12 PE=1 SV=4	29	30	83	30	1782	191.4	4.41	1.26	0.33	AKAP12
P0C0L5	Complement C4-B OS=Homo sapiens OX=9606 GN=C4B PE=1 SV=2	51	68	291	1	1744	192.6	7.27	1.257	0.33	C4B
Q08426	Peroxisomal bifunctional enzyme OS=Homo sapiens OX=9606 GN=EHHADH PE=1 SV=3	10	5	5	5	723	79.4	9.14	1.257	0.33	EHHADH
P24043	Laminin subunit alpha-2 OS=Homo sapiens OX=9606 GN=LAMA2 PE=1 SV=4	3	4	8	4	3122	343.7	6.4	1.257	0.33	LAMA2
Q7Z4W1	L-xylulose reductase OS=Homo sapiens OX=9606 GN=DCXR PE=1 SV=2	46	9	22	9	244	25.9	8.1	1.256	0.33	DCXR
P30038	Delta-1-pyrroline-5-carboxylate dehydrogenase, mitochondrial OS=Homo sapiens OX=9606 GN=ALDH4A1 PE=1 SV=3	30	12	30	12	563	61.7	8.07	1.254	0.33	ALDH4A1
Q9UN36	Protein NDRG2 OS=Homo sapiens OX=9606 GN=NDRG2 PE=1 SV=2	18	3	7	3	371	40.8	5.21	1.25	0.32	NDRG2
P01780	Immunoglobulin heavy variable 3-7 OS=Homo sapiens OX=9606 GN=IGHV3-7 PE=1 SV=2	37	5	15	3	117	12.9	6.57	1.249	0.32	IGHV3-7
P68871	Hemoglobin subunit beta OS=Homo sapiens OX=9606 GN=HBB PE=1 SV=2	89	17	2161	9	147	16	7.28	1.244	0.32	HBB
P13010	X-ray repair cross-complementing protein 5 OS=Homo sapiens OX=9606 GN=XRCC5 PE=1 SV=3	25	10	10	10	732	82.7	5.81	1.236	0.31	XRCC5
Q01469	Fatty acid-binding protein, epidermal OS=Homo sapiens OX=9606 GN=FABP5 PE=1 SV=3	24	7	36	7	135	15.2	7.01	1.236	0.31	FABP5
P38117-2	Isoform 2 of Electron transfer flavoprotein subunit beta OS=Homo sapiens OX=9606 GN=ETFB	31	11	45	11	346	37.4	7.17	1.235	0.3	ETFB
Q9UKY7	Protein CDV3 homolog OS=Homo sapiens OX=9606 GN=CDV3 PE=1 SV=1	22	2	7	2	258	27.3	6.4	1.235	0.3	CDV3
Q99497	Protein/nucleic acid deglycase DJ-1 OS=Homo sapiens OX=9606 GN=PARK7 PE=1 SV=2	75	16	102	16	189	19.9	6.79	1.233	0.3	PARK7
Q15717-2	Isoform 2 of ELAV-like protein 1 OS=Homo sapiens OX=9606 GN=ELAVL1	7	2	3	2	353	39	9.45	1.232	0.3	ELAVL1
P84090	Enhancer of rudimentary homolog OS=Homo sapiens OX=9606 GN=ERH PE=1 SV=1	23	2	5	2	104	12.3	5.92	1.231	0.3	ERH
P02042	Hemoglobin subunit delta OS=Homo sapiens OX=9606 GN=HBD PE=1 SV=2	91	16	1041	8	147	16	8.05	1.23	0.3	HBD
Q9UII2	ATPase inhibitor, mitochondrial OS=Homo sapiens OX=9606 GN=ATPIF1 PE=1 SV=1	25	2	7	2	106	12.2	9.35	1.229	0.3	ATPIF1
O95831	Apoptosis-inducing factor 1, mitochondrial OS=Homo sapiens OX=9606 GN=AIFM1 PE=1 SV=1	8	3	10	3	613	66.9	8.95	1.227	0.3	AIFM1
P00387-3	Isoform 3 of NADH-cytochrome b5 reductase 3 OS=Homo sapiens OX=9606 GN=CYB5R3	39	9	32	9	334	38.2	6.9	1.222	0.29	CYB5R3
Q5T4U5	Acyl-Coenzyme A dehydrogenase, C-4 to C-12 straight chain, isoform CRA_a OS=Homo sapiens OX=9606 GN=ACADM PE=1 SV=1	47	16	46	16	454	50.2	7.8	1.218	0.28	ACADM
P62314	Small nuclear ribonucleoprotein Sm D1 OS=Homo sapiens OX=9606 GN=SNRPD1 PE=1 SV=1	45	3	8	3	119	13.3	11.56	1.218	0.28	SNRPD1
Q9Y3D6	Mitochondrial fission 1 protein OS=Homo sapiens OX=9606 GN=FIS1 PE=1 SV=2	20	2	3	2	152	16.9	8.79	1.216	0.28	FIS1
Q96AT9	Ribulose-phosphate 3-epimerase OS=Homo sapiens OX=9606 GN=RPE PE=1 SV=1	21	4	8	4	228	24.9	5.58	1.213	0.28	RPE
Q9UBR1	Beta-ureidopropionase OS=Homo sapiens OX=9606 GN=UPB1 PE=1 SV=1	44	11	11	11	384	43.1	6.54	1.212	0.28	UPB1
O00159	Unconventional myosin-Ic OS=Homo sapiens OX=9606 GN=MYO1C PE=1 SV=4	8	6	8	6	1063	121.6	9.41	1.212	0.28	MYO1C
Q13683-3	Isoform Alpha-7X1B of Integrin alpha-7 OS=Homo sapiens OX=9606 GN=ITGA7	6	5	6	5	1141	124.6	5.92	1.211	0.28	ITGA7
P26639-2	Isoform 2 of Threonine--tRNA ligase, cytoplasmic OS=Homo sapiens OX=9606 GN=TARS	7	4	11	4	756	86.8	6.77	1.21	0.27	TARS
P15090	Fatty acid-binding protein, adipocyte OS=Homo sapiens OX=9606 GN=FABP4 PE=1 SV=3	83	21	356	21	132	14.7	7.14	1.207	0.27	FABP4
P04040	Catalase OS=Homo sapiens OX=9606 GN=CAT PE=1 SV=3	69	39	188	39	527	59.7	7.39	1.206	0.27	CAT
E7EVA0	Microtubule-associated protein OS=Homo sapiens OX=9606 GN=MAP4 PE=1 SV=1	16	26	76	26	2297	245.3	6.23	1.205	0.27	MAP4
Q9Y6C2	EMILIN-1 OS=Homo sapiens OX=9606 GN=EMILIN1 PE=1 SV=3	10	5	8	5	1016	106.6	5.17	1.204	0.27	EMILIN1
P01042-2	Isoform LMW of Kininogen-1 OS=Homo sapiens OX=9606 GN=KNG1	20	9	40	9	427	47.9	6.65	1.202	0.27	KNG1
O43707	Alpha-actinin-4 OS=Homo sapiens OX=9606 GN=ACTN4 PE=1 SV=2	77	77	375	55	911	104.8	5.44	1.201	0.26	ACTN4
O14498	Immunoglobulin superfamily containing leucine-rich repeat protein OS=Homo sapiens OX=9606 GN=ISLR PE=2 SV=1	6	2	6	2	428	46	5.15	1.201	0.26	ISLR
P00918	Carbonic anhydrase 2 OS=Homo sapiens OX=9606 GN=CA2 PE=1 SV=2	76	26	148	26	260	29.2	7.4	1.198	0.26	CA2
B8ZWD1	Acyl-CoA-binding protein OS=Homo sapiens OX=9606 GN=DBI PE=1 SV=1	82	12	60	12	97	11.1	8.32	1.197	0.26	DBI
Q92734	Protein TFG OS=Homo sapiens OX=9606 GN=TFG PE=1 SV=2	18	5	11	4	400	43.4	5.1	1.197	0.26	TFG
Q9UBQ7	Glyoxylate reductase/hydroxypyruvate reductase OS=Homo sapiens OX=9606 GN=GRHPR PE=1 SV=1	39	12	58	12	328	35.6	7.39	1.196	0.26	GRHPR
A0A1B0GW23	ABHD14A-ACY1 readthrough (Fragment) OS=Homo sapiens OX=9606 GN=ABHD14A-ACY1 PE=4 SV=1	31	14	31	14	586	65.4	6.67	1.195	0.26	ABHD14A-ACY1
Q8N4P3	Guanosine-3',5'-bis(diphosphate) 3'-pyrophosphohydrolase MESH1 OS=Homo sapiens OX=9606 GN=HDDC3 PE=1 SV=3	18	2	4	2	179	20.3	6.74	1.19	0.25	HDDC3
P68036-3	Isoform 3 of Ubiquitin-conjugating enzyme E2 L3 OS=Homo sapiens OX=9606 GN=UBE2L3	38	6	15	6	212	24	8.75	1.188	0.25	UBE2L3
P04432	Immunoglobulin kappa variable 1D-39 OS=Homo sapiens OX=9606 GN=IGKV1D-39 PE=3 SV=2	29	2	14	2	117	12.7	8.66	1.188	0.25	IGKV1D-39
P21266	Glutathione S-transferase Mu 3 OS=Homo sapiens OX=9606 GN=GSTM3 PE=1 SV=3	39	9	9	8	225	26.5	5.54	1.187	0.25	GSTM3
P47914	60S ribosomal protein L29 OS=Homo sapiens OX=9606 GN=RPL29 PE=1 SV=2	32	6	19	6	159	17.7	11.66	1.187	0.25	RPL29
Q16881	Thioredoxin reductase 1, cytoplasmic OS=Homo sapiens OX=9606 GN=TXNRD1 PE=1 SV=3	4	2	2	2	649	70.9	7.39	1.186	0.25	TXNRD1
A0A1B0GW77	Alpha-aminoadipic semialdehyde dehydrogenase OS=Homo sapiens OX=9606 GN=ALDH7A1 PE=1 SV=1	45	20	73	20	554	60	8.18	1.186	0.25	ALDH7A1
Q9HA64	Ketosamine-3-kinase OS=Homo sapiens OX=9606 GN=FN3KRP PE=1 SV=2	24	7	22	7	309	34.4	7.33	1.185	0.25	FN3KRP
P12111	Collagen alpha-3(VI) chain OS=Homo sapiens OX=9606 GN=COL6A3 PE=1 SV=5	34	79	249	79	3177	343.5	6.68	1.185	0.25	COL6A3
P07203	Glutathione peroxidase 1 OS=Homo sapiens OX=9606 GN=GPX1 PE=1 SV=4	44	7	21	7	203	22.1	6.55	1.183	0.24	GPX1
P24844	Myosin regulatory light polypeptide 9 OS=Homo sapiens OX=9606 GN=MYL9 PE=1 SV=4	55	11	38	7	172	19.8	4.92	1.182	0.24	MYL9
P21291	Cysteine and glycine-rich protein 1 OS=Homo sapiens OX=9606 GN=CSRP1 PE=1 SV=3	45	8	77	8	193	20.6	8.57	1.181	0.24	CSRP1
P02545	Prelamin-A/C OS=Homo sapiens OX=9606 GN=LMNA PE=1 SV=1	61	56	210	1	664	74.1	7.02	1.181	0.24	LMNA
Q9P0L0-2	Isoform 2 of Vesicle-associated membrane protein-associated protein A OS=Homo sapiens OX=9606 GN=VAPA	40	5	13	5	294	32.6	8.91	1.177	0.24	VAPA
A0A0D9SGF6	Spectrin alpha chain, non-erythrocytic 1 OS=Homo sapiens OX=9606 GN=SPTAN1 PE=1 SV=1	47	99	319	99	2498	287.4	5.36	1.176	0.23	SPTAN1
P05556	Integrin beta-1 OS=Homo sapiens OX=9606 GN=ITGB1 PE=1 SV=2	23	17	53	17	798	88.4	5.39	1.174	0.23	ITGB1
K7ERG9	Complement factor D OS=Homo sapiens OX=9606 GN=CFD PE=1 SV=1	23	4	19	4	260	27.8	7.25	1.173	0.23	CFD
P01624	Immunoglobulin kappa variable 3-15 OS=Homo sapiens OX=9606 GN=IGKV3-15 PE=1 SV=2	26	2	16	1	115	12.5	5.19	1.172	0.23	IGKV3-15
A0A075B6P5	Immunoglobulin kappa variable 2-28 OS=Homo sapiens OX=9606 GN=IGKV2-28 PE=3 SV=1	46	3	17	2	120	12.9	5.94	1.171	0.23	IGKV2-28
E9PEB5	Far upstream element-binding protein 1 OS=Homo sapiens OX=9606 GN=FUBP1 PE=1 SV=1	10	5	6	5	655	68.9	7.93	1.17	0.23	FUBP1
P35030	Trypsin-3 OS=Homo sapiens OX=9606 GN=PRSS3 PE=1 SV=2	19	2	4	2	304	32.5	7.49	1.169	0.23	PRSS3
P49903	Selenide, water dikinase 1 OS=Homo sapiens OX=9606 GN=SEPHS1 PE=1 SV=2	12	2	6	2	392	42.9	5.97	1.168	0.22	SEPHS1
Q92598-4	Isoform 4 of Heat shock protein 105 kDa OS=Homo sapiens OX=9606 GN=HSPH1	6	3	6	2	860	97.4	5.72	1.168	0.22	HSPH1
P28062	Proteasome subunit beta type-8 OS=Homo sapiens OX=9606 GN=PSMB8 PE=1 SV=3	26	4	10	4	276	30.3	7.43	1.168	0.22	PSMB8
A0A087WUI4	Tryptase beta-2 OS=Homo sapiens OX=9606 GN=TPSB2 PE=1 SV=1	23	7	48	7	282	31.4	7.27	1.167	0.22	TPSB2
Q8WWX9	Selenoprotein M OS=Homo sapiens OX=9606 GN=SELENOM PE=1 SV=3	21	2	5	2	145	16.2	5.54	1.166	0.22	SELENOM
H3BPE7	RNA-binding protein FUS OS=Homo sapiens OX=9606 GN=FUS PE=1 SV=1	8	3	10	2	527	53.5	9.36	1.166	0.22	FUS
E7ETB3	Aspartyl aminopeptidase OS=Homo sapiens OX=9606 GN=DNPEP PE=1 SV=2	28	9	37	9	493	54.5	7.74	1.164	0.22	DNPEP
Q13228-4	Isoform 4 of Methanethiol oxidase OS=Homo sapiens OX=9606 GN=SELENBP1	53	29	166	29	514	56.8	6.48	1.16	0.21	SELENBP1
Q15582	Transforming growth factor-beta-induced protein ig-h3 OS=Homo sapiens OX=9606 GN=TGFBI PE=1 SV=1	32	15	50	15	683	74.6	7.71	1.156	0.21	TGFBI
P29401	Transketolase OS=Homo sapiens OX=9606 GN=TKT PE=1 SV=3	63	43	246	43	623	67.8	7.66	1.156	0.21	TKT
Q14847	LIM and SH3 domain protein 1 OS=Homo sapiens OX=9606 GN=LASP1 PE=1 SV=2	53	11	48	11	261	29.7	7.05	1.155	0.21	LASP1
Q6UWP2	Dehydrogenase/reductase SDR family member 11 OS=Homo sapiens OX=9606 GN=DHRS11 PE=1 SV=1	11	2	2	2	260	28.3	6.64	1.154	0.21	DHRS11
G3XA98	Fibulin 5, isoform CRA_a OS=Homo sapiens OX=9606 GN=FBLN5 PE=1 SV=1	8	3	7	3	489	54.1	4.73	1.154	0.21	FBLN5
O75368	SH3 domain-binding glutamic acid-rich-like protein OS=Homo sapiens OX=9606 GN=SH3BGRL PE=1 SV=1	94	11	47	11	114	12.8	5.25	1.154	0.21	SH3BGRL
P25325-2	Isoform 2 of 3-mercaptopyruvate sulfurtransferase OS=Homo sapiens OX=9606 GN=MPST	44	11	31	10	317	35.2	6.61	1.148	0.2	MPST
Q01082	Spectrin beta chain, non-erythrocytic 1 OS=Homo sapiens OX=9606 GN=SPTBN1 PE=1 SV=2	33	54	145	54	2364	274.4	5.57	1.148	0.2	SPTBN1
Q9BW30	Tubulin polymerization-promoting protein family member 3 OS=Homo sapiens OX=9606 GN=TPPP3 PE=1 SV=1	36	5	17	5	176	19	9.13	1.147	0.2	TPPP3
P07148	Fatty acid-binding protein, liver OS=Homo sapiens OX=9606 GN=FABP1 PE=1 SV=1	75	15	58	15	127	14.2	7.18	1.145	0.2	FABP1
Q15084-2	Isoform 2 of Protein disulfide-isomerase A6 OS=Homo sapiens OX=9606 GN=PDIA6	30	11	44	11	492	53.9	5.33	0.873	-0.2	PDIA6
P39023	60S ribosomal protein L3 OS=Homo sapiens OX=9606 GN=RPL3 PE=1 SV=2	30	8	27	8	403	46.1	10.18	0.873	-0.2	RPL3
Q9Y5X3	Sorting nexin-5 OS=Homo sapiens OX=9606 GN=SNX5 PE=1 SV=1	6	2	3	2	404	46.8	6.76	0.873	-0.2	SNX5
P49720	Proteasome subunit beta type-3 OS=Homo sapiens OX=9606 GN=PSMB3 PE=1 SV=2	29	6	11	6	205	22.9	6.55	0.872	-0.2	PSMB3
G3V4P8	Glia maturation factor beta (Fragment) OS=Homo sapiens OX=9606 GN=GMFB PE=1 SV=1	37	4	14	3	150	17.5	5.31	0.871	-0.2	GMFB
Q15063	Periostin OS=Homo sapiens OX=9606 GN=POSTN PE=1 SV=2	24	11	18	11	836	93.3	7.53	0.871	-0.2	POSTN
O75323	Protein NipSnap homolog 2 OS=Homo sapiens OX=9606 GN=NIPSNAP2 PE=1 SV=1	27	5	11	4	286	33.7	9.36	0.869	-0.2	NIPSNAP2
P50990	T-complex protein 1 subunit theta OS=Homo sapiens OX=9606 GN=CCT8 PE=1 SV=4	41	18	46	18	548	59.6	5.6	0.869	-0.2	CCT8
P05387	60S acidic ribosomal protein P2 OS=Homo sapiens OX=9606 GN=RPLP2 PE=1 SV=1	80	8	25	8	115	11.7	4.54	0.869	-0.2	RPLP2
P25311	Zinc-alpha-2-glycoprotein OS=Homo sapiens OX=9606 GN=AZGP1 PE=1 SV=2	43	14	78	14	298	34.2	6.05	0.869	-0.2	AZGP1
P35813-3	Isoform 3 of Protein phosphatase 1A OS=Homo sapiens OX=9606 GN=PPM1A	7	3	7	3	455	51.3	7.11	0.868	-0.2	PPM1A
P63267	Actin, gamma-enteric smooth muscle OS=Homo sapiens OX=9606 GN=ACTG2 PE=1 SV=1	77	37	742	6	376	41.9	5.48	0.868	-0.2	ACTG2
Q9H9G7	Protein argonaute-3 OS=Homo sapiens OX=9606 GN=AGO3 PE=1 SV=2	4	3	3	1	860	97.3	9.11	0.868	-0.2	AGO3
P50914	60S ribosomal protein L14 OS=Homo sapiens OX=9606 GN=RPL14 PE=1 SV=4	15	3	15	3	215	23.4	10.93	0.867	-0.21	RPL14
P01019	Angiotensinogen OS=Homo sapiens OX=9606 GN=AGT PE=1 SV=1	34	13	43	13	485	53.1	6.32	0.866	-0.21	AGT
P02790	Hemopexin OS=Homo sapiens OX=9606 GN=HPX PE=1 SV=2	44	29	280	28	462	51.6	7.02	0.864	-0.21	HPX
J3QQ67	60S ribosomal protein L18 (Fragment) OS=Homo sapiens OX=9606 GN=RPL18 PE=1 SV=1	38	9	34	9	190	21.8	11.72	0.863	-0.21	RPL18
U3KQK0	Histone H2B OS=Homo sapiens OX=9606 GN=HIST1H2BN PE=1 SV=1	37	7	29	2	166	18.8	10.54	0.863	-0.21	HIST1H2BN
P20340	Ras-related protein Rab-6A OS=Homo sapiens OX=9606 GN=RAB6A PE=1 SV=3	17	3	4	2	208	23.6	5.54	0.863	-0.21	RAB6A
Q9UIJ7	GTP:AMP phosphotransferase AK3, mitochondrial OS=Homo sapiens OX=9606 GN=AK3 PE=1 SV=4	29	6	23	6	227	25.6	9.16	0.863	-0.21	AK3
P51858	Hepatoma-derived growth factor OS=Homo sapiens OX=9606 GN=HDGF PE=1 SV=1	45	11	43	9	240	26.8	4.73	0.862	-0.21	HDGF
P09622	Dihydrolipoyl dehydrogenase, mitochondrial OS=Homo sapiens OX=9606 GN=DLD PE=1 SV=2	30	12	41	12	509	54.1	7.85	0.861	-0.22	DLD
P0DOY2	Immunoglobulin lambda constant 2 OS=Homo sapiens OX=9606 GN=IGLC2 PE=1 SV=1	72	7	79	3	106	11.3	7.24	0.861	-0.22	IGLC2
A0A087X1Z3	Proteasome activator complex subunit 2 OS=Homo sapiens OX=9606 GN=PSME2 PE=1 SV=1	46	7	25	7	254	29.1	6.71	0.861	-0.22	PSME2
Q8WZA0-2	Isoform 2 of Protein LZIC OS=Homo sapiens OX=9606 GN=LZIC	17	3	3	3	211	23.9	5.11	0.86	-0.22	LZIC
P09960	Leukotriene A-4 hydrolase OS=Homo sapiens OX=9606 GN=LTA4H PE=1 SV=2	49	20	72	20	611	69.2	6.18	0.86	-0.22	LTA4H
Q9UMX5	Neudesin OS=Homo sapiens OX=9606 GN=NENF PE=1 SV=1	17	2	2	2	172	18.8	5.69	0.86	-0.22	NENF
P13797	Plastin-3 OS=Homo sapiens OX=9606 GN=PLS3 PE=1 SV=4	35	12	40	7	630	70.8	5.6	0.859	-0.22	PLS3
O60925	Prefoldin subunit 1 OS=Homo sapiens OX=9606 GN=PFDN1 PE=1 SV=2	22	2	3	2	122	14.2	6.81	0.859	-0.22	PFDN1
P05141	ADP/ATP translocase 2 OS=Homo sapiens OX=9606 GN=SLC25A5 PE=1 SV=7	19	6	11	6	298	32.8	9.69	0.859	-0.22	SLC25A5
E9PCR7	2-oxoglutarate dehydrogenase, mitochondrial OS=Homo sapiens OX=9606 GN=OGDH PE=1 SV=1	24	16	49	16	1038	117.6	6.92	0.857	-0.22	OGDH
Q0ZGT2	Nexilin OS=Homo sapiens OX=9606 GN=NEXN PE=1 SV=1	12	8	14	8	675	80.6	5.33	0.855	-0.23	NEXN
Q5T5C7	Serine--tRNA ligase, cytoplasmic OS=Homo sapiens OX=9606 GN=SARS PE=1 SV=1	10	5	13	5	536	61.3	7.06	0.854	-0.23	SARS
O15067	Phosphoribosylformylglycinamidine synthase OS=Homo sapiens OX=9606 GN=PFAS PE=1 SV=4	4	5	15	5	1338	144.6	5.76	0.854	-0.23	PFAS
Q9UNX3	60S ribosomal protein L26-like 1 OS=Homo sapiens OX=9606 GN=RPL26L1 PE=1 SV=1	28	4	12	1	145	17.2	10.55	0.854	-0.23	RPL26L1
M0QYS1	60S ribosomal protein L13a (Fragment) OS=Homo sapiens OX=9606 GN=RPL13A PE=1 SV=2	28	7	29	7	210	24.2	10.86	0.852	-0.23	RPL13A
P37837	Transaldolase OS=Homo sapiens OX=9606 GN=TALDO1 PE=1 SV=2	49	20	127	20	337	37.5	6.81	0.851	-0.23	TALDO1
Q969H8	Myeloid-derived growth factor OS=Homo sapiens OX=9606 GN=MYDGF PE=1 SV=1	35	6	26	6	173	18.8	6.68	0.85	-0.23	MYDGF
Q9UHL4	Dipeptidyl peptidase 2 OS=Homo sapiens OX=9606 GN=DPP7 PE=1 SV=3	10	4	7	4	492	54.3	6.32	0.85	-0.24	DPP7
P63173	60S ribosomal protein L38 OS=Homo sapiens OX=9606 GN=RPL38 PE=1 SV=2	50	4	10	4	70	8.2	10.1	0.85	-0.24	RPL38
P01602	Immunoglobulin kappa variable 1-5 OS=Homo sapiens OX=9606 GN=IGKV1-5 PE=1 SV=2	27	2	4	2	117	12.8	8.28	0.847	-0.24	IGKV1-5
Q9BPX5	Actin-related protein 2/3 complex subunit 5-like protein OS=Homo sapiens OX=9606 GN=ARPC5L PE=1 SV=1	22	2	2	2	153	16.9	6.6	0.846	-0.24	ARPC5L
P52943-2	Isoform 2 of Cysteine-rich protein 2 OS=Homo sapiens OX=9606 GN=CRIP2	19	3	11	3	282	30.2	8.22	0.845	-0.24	CRIP2
P60174	Triosephosphate isomerase OS=Homo sapiens OX=9606 GN=TPI1 PE=1 SV=3	63	19	134	19	286	30.8	5.92	0.844	-0.24	TPI1
P30050	60S ribosomal protein L12 OS=Homo sapiens OX=9606 GN=RPL12 PE=1 SV=1	24	3	14	3	165	17.8	9.42	0.844	-0.24	RPL12
P17612	cAMP-dependent protein kinase catalytic subunit alpha OS=Homo sapiens OX=9606 GN=PRKACA PE=1 SV=2	42	10	30	10	351	40.6	8.79	0.842	-0.25	PRKACA
Q06124	Tyrosine-protein phosphatase non-receptor type 11 OS=Homo sapiens OX=9606 GN=PTPN11 PE=1 SV=2	12	6	7	6	597	68.4	7.3	0.841	-0.25	PTPN11
Q9Y2V2	Calcium-regulated heat-stable protein 1 OS=Homo sapiens OX=9606 GN=CARHSP1 PE=1 SV=2	44	3	5	3	147	15.9	8.21	0.841	-0.25	CARHSP1
O14558	Heat shock protein beta-6 OS=Homo sapiens OX=9606 GN=HSPB6 PE=1 SV=2	81	10	60	10	160	17.1	6.4	0.841	-0.25	HSPB6
P42765	3-ketoacyl-CoA thiolase, mitochondrial OS=Homo sapiens OX=9606 GN=ACAA2 PE=1 SV=2	65	30	132	30	397	41.9	8.09	0.841	-0.25	ACAA2
P63000-2	Isoform B of Ras-related C3 botulinum toxin substrate 1 OS=Homo sapiens OX=9606 GN=RAC1	20	6	22	6	211	23.5	8.63	0.841	-0.25	RAC1
Q9NQC3	Reticulon-4 OS=Homo sapiens OX=9606 GN=RTN4 PE=1 SV=2	10	5	12	5	1192	129.9	4.5	0.841	-0.25	RTN4
P51688	N-sulphoglucosamine sulphohydrolase OS=Homo sapiens OX=9606 GN=SGSH PE=1 SV=1	5	2	2	2	502	56.7	6.95	0.84	-0.25	SGSH
P06730-2	Isoform 2 of Eukaryotic translation initiation factor 4E OS=Homo sapiens OX=9606 GN=EIF4E	7	3	7	3	248	28.8	6.42	0.839	-0.25	EIF4E
J3QL71	Secernin-2 OS=Homo sapiens OX=9606 GN=SCRN2 PE=1 SV=1	25	6	18	6	433	47.5	5.68	0.839	-0.25	SCRN2
P21333	Filamin-A OS=Homo sapiens OX=9606 GN=FLNA PE=1 SV=4	63	184	1393	172	2647	280.6	6.06	0.838	-0.25	FLNA
B4DUC8	S-methyl-5'-thioadenosine phosphorylase OS=Homo sapiens OX=9606 GN=MTAP PE=1 SV=1	30	7	21	7	300	33.2	7.46	0.838	-0.25	MTAP
P55072	Transitional endoplasmic reticulum ATPase OS=Homo sapiens OX=9606 GN=VCP PE=1 SV=4	57	47	202	47	806	89.3	5.26	0.838	-0.26	VCP
P05165	Propionyl-CoA carboxylase alpha chain, mitochondrial OS=Homo sapiens OX=9606 GN=PCCA PE=1 SV=4	19	9	30	9	728	80	7.52	0.838	-0.26	PCCA
O75947	ATP synthase subunit d, mitochondrial OS=Homo sapiens OX=9606 GN=ATP5H PE=1 SV=3	22	3	6	3	161	18.5	5.3	0.837	-0.26	ATP5H
Q9UMS6	Synaptopodin-2 OS=Homo sapiens OX=9606 GN=SYNPO2 PE=1 SV=2	27	21	68	1	1093	117.4	8.57	0.837	-0.26	SYNPO2
Q02790	Peptidyl-prolyl cis-trans isomerase FKBP4 OS=Homo sapiens OX=9606 GN=FKBP4 PE=1 SV=3	5	2	2	2	459	51.8	5.43	0.834	-0.26	FKBP4
P05164-3	Isoform H7 of Myeloperoxidase OS=Homo sapiens OX=9606 GN=MPO	25	14	17	14	777	87.2	9.07	0.834	-0.26	MPO
P35241-5	Isoform 5 of Radixin OS=Homo sapiens OX=9606 GN=RDX	34	25	124	8	604	71	6.71	0.833	-0.26	RDX
P30711	Glutathione S-transferase theta-1 OS=Homo sapiens OX=9606 GN=GSTT1 PE=1 SV=4	73	19	65	19	240	27.3	7.49	0.833	-0.26	GSTT1
Q08380	Galectin-3-binding protein OS=Homo sapiens OX=9606 GN=LGALS3BP PE=1 SV=1	15	8	35	8	585	65.3	5.27	0.833	-0.26	LGALS3BP
P42126	Enoyl-CoA delta isomerase 1, mitochondrial OS=Homo sapiens OX=9606 GN=ECI1 PE=1 SV=1	17	5	19	5	302	32.8	8.54	0.832	-0.26	ECI1
Q15075	Early endosome antigen 1 OS=Homo sapiens OX=9606 GN=EEA1 PE=1 SV=2	5	5	8	5	1411	162.4	5.68	0.832	-0.27	EEA1
P13861	cAMP-dependent protein kinase type II-alpha regulatory subunit OS=Homo sapiens OX=9606 GN=PRKAR2A PE=1 SV=2	28	9	27	7	404	45.5	5.07	0.832	-0.27	PRKAR2A
Q02543	60S ribosomal protein L18a OS=Homo sapiens OX=9606 GN=RPL18A PE=1 SV=2	15	4	22	4	176	20.7	10.71	0.83	-0.27	RPL18A
P26447	Protein S100-A4 OS=Homo sapiens OX=9606 GN=S100A4 PE=1 SV=1	32	5	29	5	101	11.7	6.11	0.83	-0.27	S100A4
Q9ULC4-3	Isoform 3 of Malignant T-cell-amplified sequence 1 OS=Homo sapiens OX=9606 GN=MCTS1	21	3	6	3	182	20.5	8.82	0.83	-0.27	MCTS1
P02746	Complement C1q subcomponent subunit B OS=Homo sapiens OX=9606 GN=C1QB PE=1 SV=3	17	3	9	3	253	26.7	8.63	0.83	-0.27	C1QB
P36269-3	Isoform 3 of Glutathione hydrolase 5 proenzyme OS=Homo sapiens OX=9606 GN=GGT5	4	2	4	2	587	62.3	7.55	0.829	-0.27	GGT5
Q15847	Adipogenesis regulatory factor OS=Homo sapiens OX=9606 GN=ADIRF PE=1 SV=1	88	6	33	6	76	7.9	5.31	0.829	-0.27	ADIRF
P10606	Cytochrome c oxidase subunit 5B, mitochondrial OS=Homo sapiens OX=9606 GN=COX5B PE=1 SV=2	24	2	10	2	129	13.7	8.81	0.827	-0.27	COX5B
Q9P2E9	Ribosome-binding protein 1 OS=Homo sapiens OX=9606 GN=RRBP1 PE=1 SV=5	11	11	19	11	1410	152.4	8.6	0.826	-0.28	RRBP1
A0A0C4DG17	40S ribosomal protein SA OS=Homo sapiens OX=9606 GN=RPSA PE=1 SV=1	43	10	50	10	300	33.3	4.87	0.826	-0.28	RPSA
Q14515	SPARC-like protein 1 OS=Homo sapiens OX=9606 GN=SPARCL1 PE=1 SV=2	6	2	3	2	664	75.2	4.81	0.825	-0.28	SPARCL1
Q16836	Hydroxyacyl-coenzyme A dehydrogenase, mitochondrial OS=Homo sapiens OX=9606 GN=HADH PE=1 SV=3	80	20	95	20	314	34.3	8.85	0.825	-0.28	HADH
Q12797	Aspartyl/asparaginyl beta-hydroxylase OS=Homo sapiens OX=9606 GN=ASPH PE=1 SV=3	11	7	11	7	758	85.8	5.01	0.824	-0.28	ASPH
P49748-3	Isoform 3 of Very long-chain specific acyl-CoA dehydrogenase, mitochondrial OS=Homo sapiens OX=9606 GN=ACADVL	15	9	24	9	678	72.9	8.75	0.824	-0.28	ACADVL
P53004	Biliverdin reductase A OS=Homo sapiens OX=9606 GN=BLVRA PE=1 SV=2	34	8	25	8	296	33.4	6.44	0.824	-0.28	BLVRA
Q9BQ61	Telomerase RNA component interacting RNase OS=Homo sapiens OX=9606 GN=TRIR PE=1 SV=1	15	2	6	2	176	18.4	9.44	0.823	-0.28	TRIR
P25787	Proteasome subunit alpha type-2 OS=Homo sapiens OX=9606 GN=PSMA2 PE=1 SV=2	51	10	37	10	234	25.9	7.43	0.823	-0.28	PSMA2
P00558	Phosphoglycerate kinase 1 OS=Homo sapiens OX=9606 GN=PGK1 PE=1 SV=3	75	36	276	36	417	44.6	8.1	0.822	-0.28	PGK1
P05155-3	Isoform 3 of Plasma protease C1 inhibitor OS=Homo sapiens OX=9606 GN=SERPING1	40	24	116	24	505	55.7	6.4	0.821	-0.28	SERPING1
Q14194-2	Isoform LCRMP-1 of Dihydropyrimidinase-related protein 1 OS=Homo sapiens OX=9606 GN=CRMP1	26	13	46	9	686	74.2	6.86	0.821	-0.28	CRMP1
Q5TEC6	Histone H3 OS=Homo sapiens OX=9606 GN=HIST2H3PS2 PE=1 SV=1	26	5	35	1	136	15.4	11.27	0.821	-0.28	HIST2H3PS2
P10253	Lysosomal alpha-glucosidase OS=Homo sapiens OX=9606 GN=GAA PE=1 SV=4	8	5	8	5	952	105.3	6	0.821	-0.28	GAA
E7EPK1	Septin-7 OS=Homo sapiens OX=9606 GN=SEPT7 PE=1 SV=2	38	15	50	13	437	50.7	8.63	0.82	-0.29	SEPT7
P35914	Hydroxymethylglutaryl-CoA lyase, mitochondrial OS=Homo sapiens OX=9606 GN=HMGCL PE=1 SV=2	11	2	9	2	325	34.3	8.54	0.819	-0.29	HMGCL
P11142	Heat shock cognate 71 kDa protein OS=Homo sapiens OX=9606 GN=HSPA8 PE=1 SV=1	67	41	300	29	646	70.9	5.52	0.819	-0.29	HSPA8
Q15819	Ubiquitin-conjugating enzyme E2 variant 2 OS=Homo sapiens OX=9606 GN=UBE2V2 PE=1 SV=4	46	6	20	1	145	16.4	8.09	0.817	-0.29	UBE2V2
P30043	Flavin reductase (NADPH) OS=Homo sapiens OX=9606 GN=BLVRB PE=1 SV=3	74	14	52	14	206	22.1	7.65	0.817	-0.29	BLVRB
P08294	Extracellular superoxide dismutase [Cu-Zn] OS=Homo sapiens OX=9606 GN=SOD3 PE=1 SV=2	30	9	68	9	240	25.8	6.61	0.817	-0.29	SOD3
P16402	Histone H1.3 OS=Homo sapiens OX=9606 GN=HIST1H1D PE=1 SV=2	24	11	87	10	221	22.3	11.02	0.815	-0.3	HIST1H1D
Q92747	Actin-related protein 2/3 complex subunit 1A OS=Homo sapiens OX=9606 GN=ARPC1A PE=2 SV=2	11	4	5	4	370	41.5	8.18	0.814	-0.3	ARPC1A
P02774-3	Isoform 3 of Vitamin D-binding protein OS=Homo sapiens OX=9606 GN=GC	30	14	76	1	493	55.1	5.74	0.811	-0.3	GC
P09211	Glutathione S-transferase P OS=Homo sapiens OX=9606 GN=GSTP1 PE=1 SV=2	60	9	56	9	210	23.3	5.64	0.811	-0.3	GSTP1
Q96G03	Phosphoglucomutase-2 OS=Homo sapiens OX=9606 GN=PGM2 PE=1 SV=4	9	6	17	5	612	68.2	6.73	0.811	-0.3	PGM2
P41250	Glycine--tRNA ligase OS=Homo sapiens OX=9606 GN=GARS PE=1 SV=3	12	5	12	5	739	83.1	7.03	0.811	-0.3	GARS
B1AK88	Capping protein (Actin filament) muscle Z-line, beta, isoform CRA_d OS=Homo sapiens OX=9606 GN=CAPZB PE=1 SV=1	30	8	25	8	301	33.8	6.43	0.81	-0.3	CAPZB
Q04837	Single-stranded DNA-binding protein, mitochondrial OS=Homo sapiens OX=9606 GN=SSBP1 PE=1 SV=1	49	6	14	6	148	17.2	9.6	0.809	-0.31	SSBP1
A0A0B4J231	Immunoglobulin lambda-like polypeptide 5 OS=Homo sapiens OX=9606 GN=IGLL5 PE=1 SV=1	39	7	61	4	215	23.1	8.84	0.808	-0.31	IGLL5
J3KQE5	GTP-binding nuclear protein Ran (Fragment) OS=Homo sapiens OX=9606 GN=RAN PE=1 SV=1	37	9	39	9	234	26.8	9.58	0.807	-0.31	RAN
Q9Y376	Calcium-binding protein 39 OS=Homo sapiens OX=9606 GN=CAB39 PE=1 SV=1	7	3	6	2	341	39.8	6.89	0.807	-0.31	CAB39
O43809	Cleavage and polyadenylation specificity factor subunit 5 OS=Homo sapiens OX=9606 GN=NUDT21 PE=1 SV=1	22	3	3	3	227	26.2	8.82	0.806	-0.31	NUDT21
P50395	Rab GDP dissociation inhibitor beta OS=Homo sapiens OX=9606 GN=GDI2 PE=1 SV=2	60	24	100	16	445	50.6	6.47	0.806	-0.31	GDI2
Q06323	Proteasome activator complex subunit 1 OS=Homo sapiens OX=9606 GN=PSME1 PE=1 SV=1	51	10	39	10	249	28.7	6.02	0.805	-0.31	PSME1
P16949-2	Isoform 2 of Stathmin OS=Homo sapiens OX=9606 GN=STMN1	22	4	5	4	174	19.8	7.02	0.805	-0.31	STMN1
P18124	60S ribosomal protein L7 OS=Homo sapiens OX=9606 GN=RPL7 PE=1 SV=1	40	14	60	14	248	29.2	10.65	0.804	-0.31	RPL7
P21912	Succinate dehydrogenase [ubiquinone] iron-sulfur subunit, mitochondrial OS=Homo sapiens OX=9606 GN=SDHB PE=1 SV=3	21	4	8	4	280	31.6	8.76	0.804	-0.31	SDHB
P21397	Amine oxidase [flavin-containing] A OS=Homo sapiens OX=9606 GN=MAOA PE=1 SV=1	8	3	7	2	527	59.6	7.85	0.804	-0.31	MAOA
Q96AB3-2	Isoform 2 of Isochorismatase domain-containing protein 2 OS=Homo sapiens OX=9606 GN=ISOC2	29	3	9	3	221	24.1	7.77	0.803	-0.32	ISOC2
P15531-2	Isoform 2 of Nucleoside diphosphate kinase A OS=Homo sapiens OX=9606 GN=NME1	55	7	36	1	177	19.6	5.58	0.803	-0.32	NME1
P26038	Moesin OS=Homo sapiens OX=9606 GN=MSN PE=1 SV=3	68	50	283	34	577	67.8	6.4	0.801	-0.32	MSN
Q16643-3	Isoform 3 of Drebrin OS=Homo sapiens OX=9606 GN=DBN1	6	2	3	2	695	76.3	4.51	0.799	-0.32	DBN1
Q9BRX8	Redox-regulatory protein FAM213A OS=Homo sapiens OX=9606 GN=FAM213A PE=1 SV=3	14	2	5	2	229	25.7	8.84	0.798	-0.33	FAM213A
Q9UFN0	Protein NipSnap homolog 3A OS=Homo sapiens OX=9606 GN=NIPSNAP3A PE=1 SV=2	42	9	15	9	247	28.4	9.16	0.798	-0.33	NIPSNAP3A
P36543	V-type proton ATPase subunit E 1 OS=Homo sapiens OX=9606 GN=ATP6V1E1 PE=1 SV=1	20	3	5	3	226	26.1	8	0.798	-0.33	ATP6V1E1
P00966	Argininosuccinate synthase OS=Homo sapiens OX=9606 GN=ASS1 PE=1 SV=2	50	26	67	26	412	46.5	8.02	0.797	-0.33	ASS1
A2A274	Aconitate hydratase, mitochondrial OS=Homo sapiens OX=9606 GN=ACO2 PE=1 SV=1	43	33	137	33	805	87.8	7.37	0.797	-0.33	ACO2
P62263	40S ribosomal protein S14 OS=Homo sapiens OX=9606 GN=RPS14 PE=1 SV=3	19	3	9	3	151	16.3	10.05	0.796	-0.33	RPS14
Q9H4G4	Golgi-associated plant pathogenesis-related protein 1 OS=Homo sapiens OX=9606 GN=GLIPR2 PE=1 SV=3	17	2	2	2	154	17.2	9.41	0.795	-0.33	GLIPR2
Q16762	Thiosulfate sulfurtransferase OS=Homo sapiens OX=9606 GN=TST PE=1 SV=4	46	9	27	8	297	33.4	7.25	0.795	-0.33	TST
P61088	Ubiquitin-conjugating enzyme E2 N OS=Homo sapiens OX=9606 GN=UBE2N PE=1 SV=1	68	6	22	6	152	17.1	6.57	0.794	-0.33	UBE2N
Q15631	Translin OS=Homo sapiens OX=9606 GN=TSN PE=1 SV=1	32	4	8	4	228	26.2	6.44	0.793	-0.33	TSN
Q6NVY1	3-hydroxyisobutyryl-CoA hydrolase, mitochondrial OS=Homo sapiens OX=9606 GN=HIBCH PE=1 SV=2	20	6	10	6	386	43.5	8.19	0.793	-0.34	HIBCH
Q6NZI2	Caveolae-associated protein 1 OS=Homo sapiens OX=9606 GN=CAVIN1 PE=1 SV=1	49	22	128	22	390	43.5	5.6	0.791	-0.34	CAVIN1
P28066	Proteasome subunit alpha type-5 OS=Homo sapiens OX=9606 GN=PSMA5 PE=1 SV=3	45	9	32	9	241	26.4	4.79	0.79	-0.34	PSMA5
Q14914	Prostaglandin reductase 1 OS=Homo sapiens OX=9606 GN=PTGR1 PE=1 SV=2	23	5	11	5	329	35.8	8.29	0.789	-0.34	PTGR1
Q2TAA2	Isoamyl acetate-hydrolyzing esterase 1 homolog OS=Homo sapiens OX=9606 GN=IAH1 PE=1 SV=1	31	8	18	8	248	27.6	5.3	0.789	-0.34	IAH1
P28482	Mitogen-activated protein kinase 1 OS=Homo sapiens OX=9606 GN=MAPK1 PE=1 SV=3	29	7	17	7	360	41.4	6.98	0.789	-0.34	MAPK1
H7BY58	Protein-L-isoaspartate O-methyltransferase OS=Homo sapiens OX=9606 GN=PCMT1 PE=1 SV=1	43	8	34	8	286	30.3	6.73	0.787	-0.35	PCMT1
Q9NUJ1	Mycophenolic acid acyl-glucuronide esterase, mitochondrial OS=Homo sapiens OX=9606 GN=ABHD10 PE=1 SV=1	12	3	8	3	306	33.9	8.57	0.786	-0.35	ABHD10
Q9UBR2	Cathepsin Z OS=Homo sapiens OX=9606 GN=CTSZ PE=1 SV=1	13	5	12	5	303	33.8	7.11	0.785	-0.35	CTSZ
P14324	Farnesyl pyrophosphate synthase OS=Homo sapiens OX=9606 GN=FDPS PE=1 SV=4	32	6	18	6	419	48.2	6.15	0.783	-0.35	FDPS
P53597	Succinate--CoA ligase [ADP/GDP-forming] subunit alpha, mitochondrial OS=Homo sapiens OX=9606 GN=SUCLG1 PE=1 SV=4	11	3	4	3	346	36.2	8.79	0.783	-0.35	SUCLG1
E7ETH0	Complement factor I OS=Homo sapiens OX=9606 GN=CFI PE=1 SV=1	10	4	10	4	591	66.6	7.59	0.782	-0.36	CFI
P61106	Ras-related protein Rab-14 OS=Homo sapiens OX=9606 GN=RAB14 PE=1 SV=4	33	5	11	3	215	23.9	6.21	0.781	-0.36	RAB14
P61769	Beta-2-microglobulin OS=Homo sapiens OX=9606 GN=B2M PE=1 SV=1	24	3	8	3	119	13.7	6.52	0.781	-0.36	B2M
Q96CX2	BTB/POZ domain-containing protein KCTD12 OS=Homo sapiens OX=9606 GN=KCTD12 PE=1 SV=1	44	14	53	14	325	35.7	5.64	0.781	-0.36	KCTD12
P01031	Complement C5 OS=Homo sapiens OX=9606 GN=C5 PE=1 SV=4	7	10	24	10	1676	188.2	6.52	0.781	-0.36	C5
P07585	Decorin OS=Homo sapiens OX=9606 GN=DCN PE=1 SV=1	55	37	300	37	359	39.7	8.54	0.779	-0.36	DCN
P61006	Ras-related protein Rab-8A OS=Homo sapiens OX=9606 GN=RAB8A PE=1 SV=1	15	4	10	1	207	23.7	9.07	0.778	-0.36	RAB8A
O95861	3'(2'),5'-bisphosphate nucleotidase 1 OS=Homo sapiens OX=9606 GN=BPNT1 PE=1 SV=1	9	2	4	2	308	33.4	5.69	0.776	-0.37	BPNT1
Q8N241	Heat shock 27kDa protein family, member 7 (Cardiovascular), isoform CRA_c OS=Homo sapiens OX=9606 GN=HSPB7 PE=1 SV=1	11	3	13	3	245	27.4	8.22	0.775	-0.37	HSPB7
A0A1W2PQS6	RPS10-NUDT3 readthrough OS=Homo sapiens OX=9606 GN=RPS10-NUDT3 PE=4 SV=1	24	7	16	7	291	33.1	9.29	0.775	-0.37	RPS10-NUDT3
Q9ULV4-3	Isoform 3 of Coronin-1C OS=Homo sapiens OX=9606 GN=CORO1C	25	12	38	12	527	58.9	7.75	0.775	-0.37	CORO1C
R4GMU1	GDH/6PGL endoplasmic bifunctional protein OS=Homo sapiens OX=9606 GN=H6PD PE=1 SV=1	9	3	3	3	802	90.1	7.23	0.775	-0.37	H6PD
O95810	Caveolae-associated protein 2 OS=Homo sapiens OX=9606 GN=CAVIN2 PE=1 SV=3	41	11	33	11	425	47.1	5.21	0.775	-0.37	CAVIN2
P06703	Protein S100-A6 OS=Homo sapiens OX=9606 GN=S100A6 PE=1 SV=1	66	7	30	7	90	10.2	5.48	0.773	-0.37	S100A6
P22352	Glutathione peroxidase 3 OS=Homo sapiens OX=9606 GN=GPX3 PE=1 SV=2	38	10	46	10	226	25.5	8.13	0.773	-0.37	GPX3
P58546	Myotrophin OS=Homo sapiens OX=9606 GN=MTPN PE=1 SV=2	36	5	18	5	118	12.9	5.52	0.772	-0.37	MTPN
P25789	Proteasome subunit alpha type-4 OS=Homo sapiens OX=9606 GN=PSMA4 PE=1 SV=1	12	3	8	3	261	29.5	7.72	0.772	-0.37	PSMA4
P50552	Vasodilator-stimulated phosphoprotein OS=Homo sapiens OX=9606 GN=VASP PE=1 SV=3	13	4	11	4	380	39.8	8.94	0.771	-0.37	VASP
Q14BN4	Sarcolemmal membrane-associated protein OS=Homo sapiens OX=9606 GN=SLMAP PE=1 SV=1	3	2	4	2	828	95.1	5.47	0.771	-0.37	SLMAP
Q14195-2	Isoform LCRMP-4 of Dihydropyrimidinase-related protein 3 OS=Homo sapiens OX=9606 GN=DPYSL3	59	32	165	27	684	73.9	6.35	0.771	-0.38	DPYSL3
P62857	40S ribosomal protein S28 OS=Homo sapiens OX=9606 GN=RPS28 PE=1 SV=1	32	4	8	4	69	7.8	10.7	0.77	-0.38	RPS28
Q06828	Fibromodulin OS=Homo sapiens OX=9606 GN=FMOD PE=1 SV=2	14	4	9	4	376	43.2	6.04	0.77	-0.38	FMOD
Q13011	Delta(3,5)-Delta(2,4)-dienoyl-CoA isomerase, mitochondrial OS=Homo sapiens OX=9606 GN=ECH1 PE=1 SV=2	49	17	70	17	328	35.8	8	0.77	-0.38	ECH1
Q86X76-3	Isoform 4 of Deaminated glutathione amidase OS=Homo sapiens OX=9606 GN=NIT1	9	3	16	3	367	40.2	6.9	0.767	-0.38	NIT1
P28838	Cytosol aminopeptidase OS=Homo sapiens OX=9606 GN=LAP3 PE=1 SV=3	55	25	92	25	519	56.1	7.93	0.767	-0.38	LAP3
P45880-1	Isoform 1 of Voltage-dependent anion-selective channel protein 2 OS=Homo sapiens OX=9606 GN=VDAC2	14	3	4	3	309	33.4	7.59	0.767	-0.38	VDAC2
A0A0B4J1V0	Immunoglobulin heavy variable 3-15 OS=Homo sapiens OX=9606 GN=IGHV3-15 PE=3 SV=1	32	4	21	4	119	12.9	8.62	0.766	-0.38	IGHV3-15
P63220	40S ribosomal protein S21 OS=Homo sapiens OX=9606 GN=RPS21 PE=1 SV=1	53	3	9	3	83	9.1	8.5	0.766	-0.39	RPS21
O75390	Citrate synthase, mitochondrial OS=Homo sapiens OX=9606 GN=CS PE=1 SV=2	50	20	77	19	466	51.7	8.32	0.765	-0.39	CS
Q13885	Tubulin beta-2A chain OS=Homo sapiens OX=9606 GN=TUBB2A PE=1 SV=1	54	22	83	1	445	49.9	4.89	0.765	-0.39	TUBB2A
P11766	Alcohol dehydrogenase class-3 OS=Homo sapiens OX=9606 GN=ADH5 PE=1 SV=4	43	15	81	15	374	39.7	7.49	0.765	-0.39	ADH5
Q14956	Transmembrane glycoprotein NMB OS=Homo sapiens OX=9606 GN=GPNMB PE=1 SV=2	5	2	3	2	572	63.9	6.64	0.764	-0.39	GPNMB
Q13561-2	Isoform 2 of Dynactin subunit 2 OS=Homo sapiens OX=9606 GN=DCTN2	42	10	20	10	406	44.8	5.17	0.763	-0.39	DCTN2
P10301	Ras-related protein R-Ras OS=Homo sapiens OX=9606 GN=RRAS PE=1 SV=1	44	8	19	8	218	23.5	6.93	0.761	-0.39	RRAS
Q96HC4	PDZ and LIM domain protein 5 OS=Homo sapiens OX=9606 GN=PDLIM5 PE=1 SV=5	18	7	17	7	596	63.9	8.21	0.76	-0.4	PDLIM5
P04792	Heat shock protein beta-1 OS=Homo sapiens OX=9606 GN=HSPB1 PE=1 SV=2	94	13	56	13	205	22.8	6.4	0.759	-0.4	HSPB1
P05543	Thyroxine-binding globulin OS=Homo sapiens OX=9606 GN=SERPINA7 PE=1 SV=2	10	4	16	4	415	46.3	6.3	0.758	-0.4	SERPINA7
P62491	Ras-related protein Rab-11A OS=Homo sapiens OX=9606 GN=RAB11A PE=1 SV=3	47	8	25	8	216	24.4	6.57	0.758	-0.4	RAB11A
Q8NCW5	NAD(P)H-hydrate epimerase OS=Homo sapiens OX=9606 GN=NAXE PE=1 SV=2	32	6	23	6	288	31.7	7.66	0.757	-0.4	NAXE
Q14019	Coactosin-like protein OS=Homo sapiens OX=9606 GN=COTL1 PE=1 SV=3	46	6	19	6	142	15.9	5.67	0.756	-0.4	COTL1
O43776	Asparagine--tRNA ligase, cytoplasmic OS=Homo sapiens OX=9606 GN=NARS PE=1 SV=1	9	4	10	4	548	62.9	6.25	0.755	-0.41	NARS
P28072	Proteasome subunit beta type-6 OS=Homo sapiens OX=9606 GN=PSMB6 PE=1 SV=4	18	4	15	4	239	25.3	4.92	0.754	-0.41	PSMB6
P62753	40S ribosomal protein S6 OS=Homo sapiens OX=9606 GN=RPS6 PE=1 SV=1	26	6	15	6	249	28.7	10.84	0.754	-0.41	RPS6
Q6YN16	Hydroxysteroid dehydrogenase-like protein 2 OS=Homo sapiens OX=9606 GN=HSDL2 PE=1 SV=1	6	2	2	2	418	45.4	7.99	0.753	-0.41	HSDL2
Q12906-7	Isoform 7 of Interleukin enhancer-binding factor 3 OS=Homo sapiens OX=9606 GN=ILF3	17	15	54	15	898	95.7	8.81	0.753	-0.41	ILF3
O00499	Myc box-dependent-interacting protein 1 OS=Homo sapiens OX=9606 GN=BIN1 PE=1 SV=1	13	5	11	5	593	64.7	5.06	0.752	-0.41	BIN1
P49407	Beta-arrestin-1 OS=Homo sapiens OX=9606 GN=ARRB1 PE=1 SV=2	5	2	8	2	418	47	6.2	0.752	-0.41	ARRB1
P29536	Leiomodin-1 OS=Homo sapiens OX=9606 GN=LMOD1 PE=1 SV=3	26	10	22	10	600	67	9.33	0.752	-0.41	LMOD1
P10515	Dihydrolipoyllysine-residue acetyltransferase component of pyruvate dehydrogenase complex, mitochondrial OS=Homo sapiens OX=9606 GN=DLAT PE=1 SV=3	2	2	5	2	647	69	7.84	0.751	-0.41	DLAT
O00151	PDZ and LIM domain protein 1 OS=Homo sapiens OX=9606 GN=PDLIM1 PE=1 SV=4	39	8	20	8	329	36	7.02	0.749	-0.42	PDLIM1
Q7Z5L7-3	Isoform 3 of Podocan OS=Homo sapiens OX=9606 GN=PODN	13	5	9	5	661	74.1	8.35	0.748	-0.42	PODN
Q5T6V5	Queuosine salvage protein OS=Homo sapiens OX=9606 GN=C9orf64 PE=1 SV=1	10	3	3	3	341	39	5.88	0.748	-0.42	C9orf64
P02748	Complement component C9 OS=Homo sapiens OX=9606 GN=C9 PE=1 SV=2	20	11	22	11	559	63.1	5.59	0.746	-0.42	C9
P23634	Plasma membrane calcium-transporting ATPase 4 OS=Homo sapiens OX=9606 GN=ATP2B4 PE=1 SV=2	5	4	4	4	1241	137.8	6.6	0.745	-0.42	ATP2B4
P51888	Prolargin OS=Homo sapiens OX=9606 GN=PRELP PE=1 SV=1	44	26	153	26	382	43.8	9.38	0.745	-0.43	PRELP
Q53GG5-2	Isoform 2 of PDZ and LIM domain protein 3 OS=Homo sapiens OX=9606 GN=PDLIM3	26	5	15	5	316	34.3	7.71	0.745	-0.43	PDLIM3
F5H265	Polyubiquitin-C (Fragment) OS=Homo sapiens OX=9606 GN=UBC PE=1 SV=1	91	14	201	2	149	16.8	6.58	0.743	-0.43	UBC
Q8IZ83	Aldehyde dehydrogenase family 16 member A1 OS=Homo sapiens OX=9606 GN=ALDH16A1 PE=1 SV=2	11	6	12	6	802	85.1	6.79	0.743	-0.43	ALDH16A1
Q93034	Cullin-5 OS=Homo sapiens OX=9606 GN=CUL5 PE=1 SV=4	3	2	2	2	780	90.9	7.94	0.743	-0.43	CUL5
Q13630	GDP-L-fucose synthase OS=Homo sapiens OX=9606 GN=TSTA3 PE=1 SV=1	9	2	7	2	321	35.9	6.6	0.742	-0.43	TSTA3
P11413-2	Isoform Long of Glucose-6-phosphate 1-dehydrogenase OS=Homo sapiens OX=9606 GN=G6PD	16	7	24	7	561	63.8	6.89	0.741	-0.43	G6PD
P63313	Thymosin beta-10 OS=Homo sapiens OX=9606 GN=TMSB10 PE=1 SV=2	45	3	19	3	44	5	5.36	0.74	-0.43	TMSB10
K7ER74	APOC4-APOC2 readthrough (NMD candidate) OS=Homo sapiens OX=9606 GN=APOC4-APOC2 PE=1 SV=1	22	2	4	2	178	20	6.64	0.74	-0.43	APOC4-APOC2
P26583	High mobility group protein B2 OS=Homo sapiens OX=9606 GN=HMGB2 PE=1 SV=2	29	9	37	7	209	24	7.81	0.738	-0.44	HMGB2
F6S8M0	N-acetylglucosamine-6-sulfatase OS=Homo sapiens OX=9606 GN=GNS PE=1 SV=1	5	2	4	2	584	65.7	7.97	0.738	-0.44	GNS
P04114	Apolipoprotein B-100 OS=Homo sapiens OX=9606 GN=APOB PE=1 SV=2	7	23	36	23	4563	515.3	7.05	0.737	-0.44	APOB
Q01105	Protein SET OS=Homo sapiens OX=9606 GN=SET PE=1 SV=3	36	8	20	8	290	33.5	4.32	0.737	-0.44	SET
Q9BVA1	Tubulin beta-2B chain OS=Homo sapiens OX=9606 GN=TUBB2B PE=1 SV=1	54	22	82	1	445	49.9	4.89	0.736	-0.44	TUBB2B
A0A087X1N8	Serpin B6 OS=Homo sapiens OX=9606 GN=SERPINB6 PE=1 SV=1	43	14	36	14	395	44.8	5.68	0.736	-0.44	SERPINB6
O15511	Actin-related protein 2/3 complex subunit 5 OS=Homo sapiens OX=9606 GN=ARPC5 PE=1 SV=3	44	5	14	5	151	16.3	5.67	0.735	-0.44	ARPC5
K7ELL7	Glucosidase 2 subunit beta OS=Homo sapiens OX=9606 GN=PRKCSH PE=1 SV=1	18	12	41	12	535	60.2	4.41	0.735	-0.44	PRKCSH
Q9UNZ2-5	Isoform 3 of NSFL1 cofactor p47 OS=Homo sapiens OX=9606 GN=NSFL1C	17	3	7	3	372	40.8	5.15	0.735	-0.45	NSFL1C
P62906	60S ribosomal protein L10a OS=Homo sapiens OX=9606 GN=RPL10A PE=1 SV=2	35	8	31	8	217	24.8	9.94	0.734	-0.45	RPL10A
P25705	ATP synthase subunit alpha, mitochondrial OS=Homo sapiens OX=9606 GN=ATP5F1A PE=1 SV=1	55	29	107	29	553	59.7	9.13	0.733	-0.45	ATP5F1A
P37802-2	Isoform 2 of Transgelin-2 OS=Homo sapiens OX=9606 GN=TAGLN2	45	11	51	11	220	24.4	8.25	0.733	-0.45	TAGLN2
P46777	60S ribosomal protein L5 OS=Homo sapiens OX=9606 GN=RPL5 PE=1 SV=3	40	13	47	13	297	34.3	9.72	0.733	-0.45	RPL5
Q86VP6	Cullin-associated NEDD8-dissociated protein 1 OS=Homo sapiens OX=9606 GN=CAND1 PE=1 SV=2	18	11	21	11	1230	136.3	5.78	0.732	-0.45	CAND1
P19971	Thymidine phosphorylase OS=Homo sapiens OX=9606 GN=TYMP PE=1 SV=2	28	9	24	9	482	49.9	5.53	0.731	-0.45	TYMP
P51911	Calponin-1 OS=Homo sapiens OX=9606 GN=CNN1 PE=1 SV=2	66	25	160	25	297	33.2	9.07	0.731	-0.45	CNN1
P06576	ATP synthase subunit beta, mitochondrial OS=Homo sapiens OX=9606 GN=ATP5F1B PE=1 SV=3	78	32	149	32	529	56.5	5.4	0.731	-0.45	ATP5F1B
P27695	DNA-(apurinic or apyrimidinic site) lyase OS=Homo sapiens OX=9606 GN=APEX1 PE=1 SV=2	21	4	8	4	318	35.5	8.12	0.731	-0.45	APEX1
A0A024R216	Hepatoma-derived growth factor, related protein 3, isoform CRA_a OS=Homo sapiens OX=9606 GN=HDGFRP3 PE=1 SV=1	25	4	13	2	203	22.6	7.99	0.73	-0.45	HDGFRP3
Q00839	Heterogeneous nuclear ribonucleoprotein U OS=Homo sapiens OX=9606 GN=HNRNPU PE=1 SV=6	9	6	17	6	825	90.5	6	0.729	-0.46	HNRNPU
P34932	Heat shock 70 kDa protein 4 OS=Homo sapiens OX=9606 GN=HSPA4 PE=1 SV=4	24	14	35	13	840	94.3	5.19	0.729	-0.46	HSPA4
P62913	60S ribosomal protein L11 OS=Homo sapiens OX=9606 GN=RPL11 PE=1 SV=2	19	3	13	3	178	20.2	9.6	0.728	-0.46	RPL11
P07686	Beta-hexosaminidase subunit beta OS=Homo sapiens OX=9606 GN=HEXB PE=1 SV=3	15	6	8	6	556	63.1	6.76	0.725	-0.46	HEXB
Q92905	COP9 signalosome complex subunit 5 OS=Homo sapiens OX=9606 GN=COPS5 PE=1 SV=4	6	2	3	2	334	37.6	6.54	0.725	-0.46	COPS5
P32456	Guanylate-binding protein 2 OS=Homo sapiens OX=9606 GN=GBP2 PE=1 SV=3	14	7	13	5	591	67.2	5.71	0.725	-0.46	GBP2
P81605-2	Isoform 2 of Dermcidin OS=Homo sapiens OX=9606 GN=DCD	22	3	3	3	121	12.4	7.97	0.724	-0.47	DCD
H0YC42	Uncharacterized protein OS=Homo sapiens OX=9606 PE=4 SV=2	10	2	2	2	278	31.2	6.19	0.724	-0.47
O95865	N(G),N(G)-dimethylarginine dimethylaminohydrolase 2 OS=Homo sapiens OX=9606 GN=DDAH2 PE=1 SV=1	49	8	45	7	285	29.6	6.01	0.722	-0.47	DDAH2
P02763	Alpha-1-acid glycoprotein 1 OS=Homo sapiens OX=9606 GN=ORM1 PE=1 SV=1	42	13	114	9	201	23.5	5.02	0.722	-0.47	ORM1
P62140	Serine/threonine-protein phosphatase PP1-beta catalytic subunit OS=Homo sapiens OX=9606 GN=PPP1CB PE=1 SV=3	16	4	10	4	327	37.2	6.19	0.72	-0.47	PPP1CB
Q9BSH5	Haloacid dehalogenase-like hydrolase domain-containing protein 3 OS=Homo sapiens OX=9606 GN=HDHD3 PE=1 SV=1	21	4	7	4	251	28	6.71	0.719	-0.48	HDHD3
Q08623-4	Isoform 4 of Pseudouridine-5'-phosphatase OS=Homo sapiens OX=9606 GN=PUDP	14	2	3	2	251	27.6	5.47	0.717	-0.48	PUDP
P33121	Long-chain-fatty-acid--CoA ligase 1 OS=Homo sapiens OX=9606 GN=ACSL1 PE=1 SV=1	12	7	13	7	698	77.9	7.15	0.717	-0.48	ACSL1
P61956	Small ubiquitin-related modifier 2 OS=Homo sapiens OX=9606 GN=SUMO2 PE=1 SV=3	27	2	12	2	95	10.9	5.5	0.717	-0.48	SUMO2
P54725	UV excision repair protein RAD23 homolog A OS=Homo sapiens OX=9606 GN=RAD23A PE=1 SV=1	22	6	14	5	363	39.6	4.58	0.715	-0.48	RAD23A
E5RIM7	Copper transport protein ATOX1 OS=Homo sapiens OX=9606 GN=ATOX1 PE=1 SV=1	19	2	6	2	73	7.9	7.24	0.715	-0.48	ATOX1
P62328	Thymosin beta-4 OS=Homo sapiens OX=9606 GN=TMSB4X PE=1 SV=2	55	3	22	3	44	5.1	5.06	0.715	-0.48	TMSB4X
Q92820	Gamma-glutamyl hydrolase OS=Homo sapiens OX=9606 GN=GGH PE=1 SV=2	13	2	4	2	318	35.9	7.11	0.715	-0.48	GGH
P00738	Haptoglobin OS=Homo sapiens OX=9606 GN=HP PE=1 SV=1	43	27	294	15	406	45.2	6.58	0.714	-0.49	HP
Q06033	Inter-alpha-trypsin inhibitor heavy chain H3 OS=Homo sapiens OX=9606 GN=ITIH3 PE=1 SV=2	28	18	50	18	890	99.8	5.74	0.714	-0.49	ITIH3
P11021	Endoplasmic reticulum chaperone BiP OS=Homo sapiens OX=9606 GN=HSPA5 PE=1 SV=2	59	49	258	47	654	72.3	5.16	0.713	-0.49	HSPA5
P09496	Clathrin light chain A OS=Homo sapiens OX=9606 GN=CLTA PE=1 SV=1	17	4	7	4	248	27.1	4.51	0.713	-0.49	CLTA
P08559-4	Isoform 4 of Pyruvate dehydrogenase E1 component subunit alpha, somatic form, mitochondrial OS=Homo sapiens OX=9606 GN=PDHA1	8	3	14	3	428	47.5	8.54	0.713	-0.49	PDHA1
P31153	S-adenosylmethionine synthase isoform type-2 OS=Homo sapiens OX=9606 GN=MAT2A PE=1 SV=1	29	10	31	10	395	43.6	6.48	0.712	-0.49	MAT2A
Q96C86	m7GpppX diphosphatase OS=Homo sapiens OX=9606 GN=DCPS PE=1 SV=2	11	3	4	3	337	38.6	6.38	0.712	-0.49	DCPS
P06396	Gelsolin OS=Homo sapiens OX=9606 GN=GSN PE=1 SV=1	67	37	206	37	782	85.6	6.28	0.711	-0.49	GSN
H0Y5B0	Band 4.1-like protein 2 (Fragment) OS=Homo sapiens OX=9606 GN=EPB41L2 PE=1 SV=1	20	5	8	2	380	42.1	5.31	0.71	-0.49	EPB41L2
A0A0J9YXX1	Immunoglobulin heavy variable 5-10-1 OS=Homo sapiens OX=9606 GN=IGHV5-10-1 PE=3 SV=1	17	2	8	1	117	12.8	8.28	0.71	-0.49	IGHV5-10-1
P07357	Complement component C8 alpha chain OS=Homo sapiens OX=9606 GN=C8A PE=1 SV=2	7	3	5	3	584	65.1	6.47	0.709	-0.5	C8A
P40261	Nicotinamide N-methyltransferase OS=Homo sapiens OX=9606 GN=NNMT PE=1 SV=1	29	4	7	4	264	29.6	5.74	0.707	-0.5	NNMT
P07358	Complement component C8 beta chain OS=Homo sapiens OX=9606 GN=C8B PE=1 SV=3	6	2	7	2	591	67	8.13	0.706	-0.5	C8B
P50991	T-complex protein 1 subunit delta OS=Homo sapiens OX=9606 GN=CCT4 PE=1 SV=4	27	11	32	11	539	57.9	7.83	0.706	-0.5	CCT4
P07339	Cathepsin D OS=Homo sapiens OX=9606 GN=CTSD PE=1 SV=1	30	14	52	14	412	44.5	6.54	0.705	-0.5	CTSD
P49368	T-complex protein 1 subunit gamma OS=Homo sapiens OX=9606 GN=CCT3 PE=1 SV=4	43	15	44	15	545	60.5	6.49	0.705	-0.5	CCT3
A0A096LPI6	Uncharacterized protein (Fragment) OS=Homo sapiens OX=9606 PE=4 SV=2	33	7	23	7	279	30.5	7.87	0.704	-0.51
O75131	Copine-3 OS=Homo sapiens OX=9606 GN=CPNE3 PE=1 SV=1	11	5	8	5	537	60.1	5.85	0.702	-0.51	CPNE3
Q969G5	Caveolae-associated protein 3 OS=Homo sapiens OX=9606 GN=CAVIN3 PE=1 SV=3	32	10	55	10	261	27.7	6.43	0.702	-0.51	CAVIN3
Q15149	Plectin OS=Homo sapiens OX=9606 GN=PLEC PE=1 SV=3	9	32	51	32	4684	531.5	5.96	0.702	-0.51	PLEC
P06733	Alpha-enolase OS=Homo sapiens OX=9606 GN=ENO1 PE=1 SV=2	76	47	476	45	434	47.1	7.39	0.702	-0.51	ENO1
P02671	Fibrinogen alpha chain OS=Homo sapiens OX=9606 GN=FGA PE=1 SV=2	32	32	214	32	866	94.9	6.01	0.701	-0.51	FGA
P46109	Crk-like protein OS=Homo sapiens OX=9606 GN=CRKL PE=1 SV=1	20	3	3	3	303	33.8	6.74	0.7	-0.51	CRKL
P06899	Histone H2B type 1-J OS=Homo sapiens OX=9606 GN=HIST1H2BJ PE=1 SV=3	51	8	28	3	126	13.9	10.32	0.697	-0.52	HIST1H2BJ
P62266	40S ribosomal protein S23 OS=Homo sapiens OX=9606 GN=RPS23 PE=1 SV=3	22	3	3	3	143	15.8	10.49	0.697	-0.52	RPS23
Q7L576	Cytoplasmic FMR1-interacting protein 1 OS=Homo sapiens OX=9606 GN=CYFIP1 PE=1 SV=1	3	3	9	3	1253	145.1	6.9	0.695	-0.53	CYFIP1
P36955	Pigment epithelium-derived factor OS=Homo sapiens OX=9606 GN=SERPINF1 PE=1 SV=4	51	13	34	13	418	46.3	6.38	0.694	-0.53	SERPINF1
P60866-2	Isoform 2 of 40S ribosomal protein S20 OS=Homo sapiens OX=9606 GN=RPS20	23	4	19	4	142	16	9.32	0.694	-0.53	RPS20
Q9H0U4	Ras-related protein Rab-1B OS=Homo sapiens OX=9606 GN=RAB1B PE=1 SV=1	27	5	12	1	201	22.2	5.73	0.693	-0.53	RAB1B
P04350	Tubulin beta-4A chain OS=Homo sapiens OX=9606 GN=TUBB4A PE=1 SV=2	48	17	65	2	444	49.6	4.88	0.693	-0.53	TUBB4A
B5ME97	Septin 10, isoform CRA_c OS=Homo sapiens OX=9606 GN=SEPT10 PE=1 SV=2	4	3	7	3	544	62.9	6.83	0.693	-0.53	SEPT10
Q01518-2	Isoform 2 of Adenylyl cyclase-associated protein 1 OS=Homo sapiens OX=9606 GN=CAP1	58	23	108	1	474	51.8	8.06	0.692	-0.53	CAP1
P17661	Desmin OS=Homo sapiens OX=9606 GN=DES PE=1 SV=3	78	55	239	51	470	53.5	5.27	0.69	-0.54	DES
Q16543	Hsp90 co-chaperone Cdc37 OS=Homo sapiens OX=9606 GN=CDC37 PE=1 SV=1	14	4	11	4	378	44.4	5.25	0.69	-0.54	CDC37
P07737	Profilin-1 OS=Homo sapiens OX=9606 GN=PFN1 PE=1 SV=2	74	13	96	13	140	15	8.27	0.688	-0.54	PFN1
J3KQ32	Obg-like ATPase 1 OS=Homo sapiens OX=9606 GN=OLA1 PE=1 SV=1	10	3	8	3	416	46.9	8.06	0.687	-0.54	OLA1
Q00325	Phosphate carrier protein, mitochondrial OS=Homo sapiens OX=9606 GN=SLC25A3 PE=1 SV=2	6	2	4	2	362	40.1	9.38	0.687	-0.54	SLC25A3
P30566	Adenylosuccinate lyase OS=Homo sapiens OX=9606 GN=ADSL PE=1 SV=2	10	3	5	3	484	54.9	7.11	0.686	-0.54	ADSL
Q14152	Eukaryotic translation initiation factor 3 subunit A OS=Homo sapiens OX=9606 GN=EIF3A PE=1 SV=1	2	2	4	2	1382	166.5	6.79	0.684	-0.55	EIF3A
P11216	Glycogen phosphorylase, brain form OS=Homo sapiens OX=9606 GN=PYGB PE=1 SV=5	26	22	71	13	843	96.6	6.86	0.684	-0.55	PYGB
P26885	Peptidyl-prolyl cis-trans isomerase FKBP2 OS=Homo sapiens OX=9606 GN=FKBP2 PE=1 SV=2	25	2	7	2	142	15.6	9.13	0.683	-0.55	FKBP2
Q9NWV4	UPF0587 protein C1orf123 OS=Homo sapiens OX=9606 GN=C1orf123 PE=1 SV=1	34	5	15	5	160	18	5.01	0.683	-0.55	C1orf123
P50995	Annexin A11 OS=Homo sapiens OX=9606 GN=ANXA11 PE=1 SV=1	5	3	10	3	505	54.4	7.65	0.679	-0.56	ANXA11
P01599	Immunoglobulin kappa variable 1-17 OS=Homo sapiens OX=9606 GN=IGKV1-17 PE=1 SV=2	26	3	9	3	117	12.8	8.68	0.678	-0.56	IGKV1-17
V9GZ56	U6 snRNA-associated Sm-like protein LSm4 (Fragment) OS=Homo sapiens OX=9606 GN=LSM4 PE=1 SV=1	11	3	8	3	238	25.7	10.15	0.678	-0.56	LSM4
Q9UNF0	Protein kinase C and casein kinase substrate in neurons protein 2 OS=Homo sapiens OX=9606 GN=PACSIN2 PE=1 SV=2	10	4	8	4	486	55.7	5.2	0.678	-0.56	PACSIN2
Q13642-4	Isoform 4 of Four and a half LIM domains protein 1 OS=Homo sapiens OX=9606 GN=FHL1	20	6	43	2	309	35	8.32	0.677	-0.56	FHL1
P05388	60S acidic ribosomal protein P0 OS=Homo sapiens OX=9606 GN=RPLP0 PE=1 SV=1	21	4	8	4	317	34.3	5.97	0.676	-0.56	RPLP0
A0A087WVQ6	Clathrin heavy chain OS=Homo sapiens OX=9606 GN=CLTC PE=1 SV=1	26	30	80	30	1679	191.9	5.69	0.676	-0.56	CLTC
P56381	ATP synthase subunit epsilon, mitochondrial OS=Homo sapiens OX=9606 GN=ATP5F1E PE=1 SV=2	37	2	8	2	51	5.8	9.92	0.676	-0.56	ATP5F1E
P48643	T-complex protein 1 subunit epsilon OS=Homo sapiens OX=9606 GN=CCT5 PE=1 SV=1	36	12	35	12	541	59.6	5.66	0.676	-0.57	CCT5
Q9BRA2	Thioredoxin domain-containing protein 17 OS=Homo sapiens OX=9606 GN=TXNDC17 PE=1 SV=1	27	3	18	3	123	13.9	5.52	0.675	-0.57	TXNDC17
P68371	Tubulin beta-4B chain OS=Homo sapiens OX=9606 GN=TUBB4B PE=1 SV=1	60	23	93	1	445	49.8	4.89	0.675	-0.57	TUBB4B
P11177	Pyruvate dehydrogenase E1 component subunit beta, mitochondrial OS=Homo sapiens OX=9606 GN=PDHB PE=1 SV=3	33	9	32	9	359	39.2	6.65	0.675	-0.57	PDHB
E9PK25	Cofilin-1 OS=Homo sapiens OX=9606 GN=CFL1 PE=1 SV=1	47	12	69	3	204	22.7	8.34	0.674	-0.57	CFL1
Q7L5N1	COP9 signalosome complex subunit 6 OS=Homo sapiens OX=9606 GN=COPS6 PE=1 SV=1	19	2	9	2	327	36.1	5.73	0.674	-0.57	COPS6
B4E1Z4	cDNA FLJ55673, highly similar to Complement factor B (EC 3.4.21.47) OS=Homo sapiens OX=9606 PE=1 SV=1	18	25	84	25	1266	140.9	7.18	0.674	-0.57
P45974	Ubiquitin carboxyl-terminal hydrolase 5 OS=Homo sapiens OX=9606 GN=USP5 PE=1 SV=2	8	4	4	4	858	95.7	5.03	0.673	-0.57	USP5
P17987	T-complex protein 1 subunit alpha OS=Homo sapiens OX=9606 GN=TCP1 PE=1 SV=1	28	11	25	11	556	60.3	6.11	0.672	-0.57	TCP1
P80723	Brain acid soluble protein 1 OS=Homo sapiens OX=9606 GN=BASP1 PE=1 SV=2	57	7	26	7	227	22.7	4.63	0.672	-0.57	BASP1
P52907	F-actin-capping protein subunit alpha-1 OS=Homo sapiens OX=9606 GN=CAPZA1 PE=1 SV=3	28	4	12	2	286	32.9	5.69	0.671	-0.58	CAPZA1
P17655	Calpain-2 catalytic subunit OS=Homo sapiens OX=9606 GN=CAPN2 PE=1 SV=6	22	11	25	11	700	79.9	4.98	0.669	-0.58	CAPN2
A0A286YEY1	Immunoglobulin heavy constant alpha 1 (Fragment) OS=Homo sapiens OX=9606 GN=IGHA1 PE=1 SV=1	41	13	146	7	398	42.8	5.64	0.669	-0.58	IGHA1
Q9HDC9	Adipocyte plasma membrane-associated protein OS=Homo sapiens OX=9606 GN=APMAP PE=1 SV=2	17	4	6	4	416	46.5	6.16	0.667	-0.58	APMAP
P17050	Alpha-N-acetylgalactosaminidase OS=Homo sapiens OX=9606 GN=NAGA PE=1 SV=2	8	2	7	2	411	46.5	5.19	0.667	-0.58	NAGA
A0A096LPE2	SAA2-SAA4 readthrough OS=Homo sapiens OX=9606 GN=SAA2-SAA4 PE=4 SV=1	46	8	31	5	208	23.3	8.98	0.666	-0.59	SAA2-SAA4
P61586	Transforming protein RhoA OS=Homo sapiens OX=9606 GN=RHOA PE=1 SV=1	16	4	24	4	193	21.8	6.1	0.665	-0.59	RHOA
Q08211	ATP-dependent RNA helicase A OS=Homo sapiens OX=9606 GN=DHX9 PE=1 SV=4	2	3	4	3	1270	140.9	6.84	0.663	-0.59	DHX9
P25398	40S ribosomal protein S12 OS=Homo sapiens OX=9606 GN=RPS12 PE=1 SV=3	17	2	11	2	132	14.5	7.21	0.663	-0.59	RPS12
P14678-3	Isoform SM-B1 of Small nuclear ribonucleoprotein-associated proteins B and B' OS=Homo sapiens OX=9606 GN=SNRPB	5	2	7	2	289	30	10.18	0.662	-0.6	SNRPB
P49753	Acyl-coenzyme A thioesterase 2, mitochondrial OS=Homo sapiens OX=9606 GN=ACOT2 PE=1 SV=6	37	15	50	15	483	53.2	8.47	0.662	-0.6	ACOT2
P04899-4	Isoform sGi2 of Guanine nucleotide-binding protein G(i) subunit alpha-2 OS=Homo sapiens OX=9606 GN=GNAI2	17	4	12	3	366	41.5	5.99	0.661	-0.6	GNAI2
A0A0A0MQT0	Retinol binding protein 1, cellular OS=Homo sapiens OX=9606 GN=RBP1 PE=1 SV=1	22	3	16	3	197	22.3	6.13	0.661	-0.6	RBP1
P60709	Actin, cytoplasmic 1 OS=Homo sapiens OX=9606 GN=ACTB PE=1 SV=1	76	36	736	11	375	41.7	5.48	0.661	-0.6	ACTB
P29218-3	Isoform 3 of Inositol monophosphatase 1 OS=Homo sapiens OX=9606 GN=IMPA1	16	3	7	3	336	36.7	7.91	0.66	-0.6	IMPA1
M0R2L9	40S ribosomal protein S19 (Fragment) OS=Homo sapiens OX=9606 GN=RPS19 PE=1 SV=1	69	6	25	1	71	8.2	8.88	0.66	-0.6	RPS19
P39687	Acidic leucine-rich nuclear phosphoprotein 32 family member A OS=Homo sapiens OX=9606 GN=ANP32A PE=1 SV=1	28	8	51	4	249	28.6	4.09	0.66	-0.6	ANP32A
Q14764	Major vault protein OS=Homo sapiens OX=9606 GN=MVP PE=1 SV=4	17	8	16	8	893	99.3	5.48	0.66	-0.6	MVP
P35579	Myosin-9 OS=Homo sapiens OX=9606 GN=MYH9 PE=1 SV=4	18	26	47	23	1960	226.4	5.6	0.659	-0.6	MYH9
A6NFX8	ADP-sugar pyrophosphatase OS=Homo sapiens OX=9606 GN=NUDT5 PE=1 SV=1	27	6	13	6	232	25.9	5.19	0.657	-0.61	NUDT5
P30837	Aldehyde dehydrogenase X, mitochondrial OS=Homo sapiens OX=9606 GN=ALDH1B1 PE=1 SV=3	48	20	89	18	517	57.2	6.8	0.657	-0.61	ALDH1B1
P06727	Apolipoprotein A-IV OS=Homo sapiens OX=9606 GN=APOA4 PE=1 SV=3	59	22	70	22	396	45.4	5.38	0.656	-0.61	APOA4
P51884	Lumican OS=Homo sapiens OX=9606 GN=LUM PE=1 SV=2	40	22	261	22	338	38.4	6.61	0.656	-0.61	LUM
P40227	T-complex protein 1 subunit zeta OS=Homo sapiens OX=9606 GN=CCT6A PE=1 SV=3	35	16	50	16	531	58	6.68	0.655	-0.61	CCT6A
P40939	Trifunctional enzyme subunit alpha, mitochondrial OS=Homo sapiens OX=9606 GN=HADHA PE=1 SV=2	25	12	20	12	763	82.9	9.04	0.655	-0.61	HADHA
Q9Y266	Nuclear migration protein nudC OS=Homo sapiens OX=9606 GN=NUDC PE=1 SV=1	8	2	4	2	331	38.2	5.38	0.655	-0.61	NUDC
P04004	Vitronectin OS=Homo sapiens OX=9606 GN=VTN PE=1 SV=1	15	9	34	9	478	54.3	5.8	0.655	-0.61	VTN
Q9NZL9	Methionine adenosyltransferase 2 subunit beta OS=Homo sapiens OX=9606 GN=MAT2B PE=1 SV=1	16	3	8	3	334	37.5	7.36	0.654	-0.61	MAT2B
P78371	T-complex protein 1 subunit beta OS=Homo sapiens OX=9606 GN=CCT2 PE=1 SV=4	54	18	35	18	535	57.5	6.46	0.654	-0.61	CCT2
P02747	Complement C1q subcomponent subunit C OS=Homo sapiens OX=9606 GN=C1QC PE=1 SV=3	9	2	9	2	245	25.8	8.41	0.653	-0.61	C1QC
P15121	Aldose reductase OS=Homo sapiens OX=9606 GN=AKR1B1 PE=1 SV=3	57	14	51	13	316	35.8	6.98	0.652	-0.62	AKR1B1
P12429	Annexin A3 OS=Homo sapiens OX=9606 GN=ANXA3 PE=1 SV=3	58	17	52	17	323	36.4	5.92	0.651	-0.62	ANXA3
P13489	Ribonuclease inhibitor OS=Homo sapiens OX=9606 GN=RNH1 PE=1 SV=2	19	6	19	6	461	49.9	4.82	0.651	-0.62	RNH1
P02511	Alpha-crystallin B chain OS=Homo sapiens OX=9606 GN=CRYAB PE=1 SV=2	69	8	25	8	175	20.1	7.33	0.65	-0.62	CRYAB
Q9BXN1	Asporin OS=Homo sapiens OX=9606 GN=ASPN PE=1 SV=2	43	13	21	13	380	43.4	7.08	0.649	-0.62	ASPN
P15088	Mast cell carboxypeptidase A OS=Homo sapiens OX=9606 GN=CPA3 PE=1 SV=2	15	5	6	5	417	48.6	9	0.649	-0.62	CPA3
Q13177	Serine/threonine-protein kinase PAK 2 OS=Homo sapiens OX=9606 GN=PAK2 PE=1 SV=3	23	7	14	7	524	58	5.96	0.649	-0.62	PAK2
E7EX59	Propionyl-CoA carboxylase beta chain, mitochondrial OS=Homo sapiens OX=9606 GN=PCCB PE=1 SV=1	6	3	3	3	570	61.6	7.99	0.649	-0.62	PCCB
A0A087WZV9	D-aminoacyl-tRNA deacylase (Fragment) OS=Homo sapiens OX=9606 GN=DTD1 PE=1 SV=1	10	2	6	2	223	25.3	9.04	0.648	-0.63	DTD1
P62081	40S ribosomal protein S7 OS=Homo sapiens OX=9606 GN=RPS7 PE=1 SV=1	18	3	5	3	194	22.1	10.1	0.648	-0.63	RPS7
Q9Y490	Talin-1 OS=Homo sapiens OX=9606 GN=TLN1 PE=1 SV=3	45	80	297	74	2541	269.6	6.07	0.647	-0.63	TLN1
P63244	Receptor of activated protein C kinase 1 OS=Homo sapiens OX=9606 GN=RACK1 PE=1 SV=3	22	6	15	6	317	35.1	7.69	0.647	-0.63	RACK1
P02649	Apolipoprotein E OS=Homo sapiens OX=9606 GN=APOE PE=1 SV=1	64	18	59	18	317	36.1	5.73	0.645	-0.63	APOE
Q6P587-3	Isoform 3 of Acylpyruvase FAHD1, mitochondrial OS=Homo sapiens OX=9606 GN=FAHD1	30	5	13	5	248	27.1	7.69	0.643	-0.64	FAHD1
P39019	40S ribosomal protein S19 OS=Homo sapiens OX=9606 GN=RPS19 PE=1 SV=2	47	9	37	4	145	16.1	10.32	0.642	-0.64	RPS19
O75223	Gamma-glutamylcyclotransferase OS=Homo sapiens OX=9606 GN=GGCT PE=1 SV=1	31	3	6	3	188	21	5.14	0.642	-0.64	GGCT
A0A0A0MTS2	Glucose-6-phosphate isomerase (Fragment) OS=Homo sapiens OX=9606 GN=GPI PE=1 SV=1	73	40	192	40	573	64.8	9.04	0.641	-0.64	GPI
O00231-2	Isoform 2 of 26S proteasome non-ATPase regulatory subunit 11 OS=Homo sapiens OX=9606 GN=PSMD11	5	2	2	2	423	47.5	6.48	0.64	-0.64	PSMD11
Q5T9B7	Adenylate kinase isoenzyme 1 OS=Homo sapiens OX=9606 GN=AK1 PE=1 SV=1	35	6	20	6	210	23.4	8.6	0.64	-0.64	AK1
P83916	Chromobox protein homolog 1 OS=Homo sapiens OX=9606 GN=CBX1 PE=1 SV=1	12	2	4	1	185	21.4	4.93	0.639	-0.65	CBX1
P23368	NAD-dependent malic enzyme, mitochondrial OS=Homo sapiens OX=9606 GN=ME2 PE=1 SV=1	11	6	12	6	584	65.4	7.61	0.638	-0.65	ME2
P55809	Succinyl-CoA:3-ketoacid coenzyme A transferase 1, mitochondrial OS=Homo sapiens OX=9606 GN=OXCT1 PE=1 SV=1	34	9	23	9	520	56.1	7.46	0.638	-0.65	OXCT1
P54819	Adenylate kinase 2, mitochondrial OS=Homo sapiens OX=9606 GN=AK2 PE=1 SV=2	47	10	23	10	239	26.5	7.81	0.637	-0.65	AK2
B7ZKJ8	ITIH4 protein OS=Homo sapiens OX=9606 GN=ITIH4 PE=1 SV=1	48	36	130	36	935	103.8	6.89	0.636	-0.65	ITIH4
Q99714	3-hydroxyacyl-CoA dehydrogenase type-2 OS=Homo sapiens OX=9606 GN=HSD17B10 PE=1 SV=3	53	9	20	9	261	26.9	7.78	0.636	-0.65	HSD17B10
P01116-2	Isoform 2B of GTPase KRas OS=Homo sapiens OX=9606 GN=KRAS	33	4	7	4	188	21.4	8.12	0.636	-0.65	KRAS
O60256	Phosphoribosyl pyrophosphate synthase-associated protein 2 OS=Homo sapiens OX=9606 GN=PRPSAP2 PE=1 SV=1	11	2	5	2	369	40.9	7.44	0.636	-0.65	PRPSAP2
Q02818	Nucleobindin-1 OS=Homo sapiens OX=9606 GN=NUCB1 PE=1 SV=4	10	4	9	4	461	53.8	5.25	0.635	-0.66	NUCB1
Q92522	Histone H1x OS=Homo sapiens OX=9606 GN=H1FX PE=1 SV=1	18	3	12	3	213	22.5	10.76	0.635	-0.66	H1FX
O15143	Actin-related protein 2/3 complex subunit 1B OS=Homo sapiens OX=9606 GN=ARPC1B PE=1 SV=3	14	5	15	5	372	40.9	8.35	0.635	-0.66	ARPC1B
P61313	60S ribosomal protein L15 OS=Homo sapiens OX=9606 GN=RPL15 PE=1 SV=2	34	6	22	6	204	24.1	11.62	0.633	-0.66	RPL15
P50453	Serpin B9 OS=Homo sapiens OX=9606 GN=SERPINB9 PE=1 SV=1	34	10	22	9	376	42.4	5.86	0.632	-0.66	SERPINB9
P22792	Carboxypeptidase N subunit 2 OS=Homo sapiens OX=9606 GN=CPN2 PE=1 SV=3	22	7	9	7	545	60.5	5.99	0.632	-0.66	CPN2
Q9Y5Z4	Heme-binding protein 2 OS=Homo sapiens OX=9606 GN=HEBP2 PE=1 SV=1	58	13	41	13	205	22.9	4.63	0.63	-0.67	HEBP2
Q9NSD9	Phenylalanine--tRNA ligase beta subunit OS=Homo sapiens OX=9606 GN=FARSB PE=1 SV=3	7	4	7	4	589	66.1	6.84	0.63	-0.67	FARSB
K7ELC2	40S ribosomal protein S15 OS=Homo sapiens OX=9606 GN=RPS15 PE=1 SV=1	49	5	32	5	152	17.7	10.39	0.63	-0.67	RPS15
P26373	60S ribosomal protein L13 OS=Homo sapiens OX=9606 GN=RPL13 PE=1 SV=4	34	9	21	9	211	24.2	11.65	0.629	-0.67	RPL13
Q8NBF2	NHL repeat-containing protein 2 OS=Homo sapiens OX=9606 GN=NHLRC2 PE=1 SV=1	3	2	6	2	726	79.4	5.55	0.629	-0.67	NHLRC2
H0YKD8	60S ribosomal protein L28 OS=Homo sapiens OX=9606 GN=RPL28 PE=1 SV=1	22	3	5	3	170	19.1	11.46	0.628	-0.67	RPL28
P46940	Ras GTPase-activating-like protein IQGAP1 OS=Homo sapiens OX=9606 GN=IQGAP1 PE=1 SV=1	31	32	88	32	1657	189.1	6.48	0.628	-0.67	IQGAP1
P08236	Beta-glucuronidase OS=Homo sapiens OX=9606 GN=GUSB PE=1 SV=2	17	6	7	6	651	74.7	7.02	0.626	-0.67	GUSB
Q99832	T-complex protein 1 subunit eta OS=Homo sapiens OX=9606 GN=CCT7 PE=1 SV=2	21	9	31	9	543	59.3	7.65	0.626	-0.67	CCT7
P55884-2	Isoform 2 of Eukaryotic translation initiation factor 3 subunit B OS=Homo sapiens OX=9606 GN=EIF3B	3	3	6	3	873	99	5.08	0.626	-0.68	EIF3B
Q9P016	Thymocyte nuclear protein 1 OS=Homo sapiens OX=9606 GN=THYN1 PE=1 SV=1	14	3	4	3	225	25.7	9.25	0.626	-0.68	THYN1
P61353	60S ribosomal protein L27 OS=Homo sapiens OX=9606 GN=RPL27 PE=1 SV=2	54	7	28	7	136	15.8	10.56	0.625	-0.68	RPL27
P62249	40S ribosomal protein S16 OS=Homo sapiens OX=9606 GN=RPS16 PE=1 SV=2	34	7	22	7	146	16.4	10.21	0.623	-0.68	RPS16
P08708	40S ribosomal protein S17 OS=Homo sapiens OX=9606 GN=RPS17 PE=1 SV=2	53	6	12	6	135	15.5	9.85	0.623	-0.68	RPS17
A0A0C4DGQ5	Calpain small subunit 1 OS=Homo sapiens OX=9606 GN=CAPNS1 PE=1 SV=1	30	9	30	9	322	33.8	6.23	0.622	-0.69	CAPNS1
P53634	Dipeptidyl peptidase 1 OS=Homo sapiens OX=9606 GN=CTSC PE=1 SV=2	20	6	13	6	463	51.8	6.99	0.621	-0.69	CTSC
P08697	Alpha-2-antiplasmin OS=Homo sapiens OX=9606 GN=SERPINF2 PE=1 SV=3	42	9	23	9	491	54.5	6.29	0.621	-0.69	SERPINF2
P61163	Alpha-centractin OS=Homo sapiens OX=9606 GN=ACTR1A PE=1 SV=1	44	8	26	4	376	42.6	6.64	0.618	-0.69	ACTR1A
Q04828	Aldo-keto reductase family 1 member C1 OS=Homo sapiens OX=9606 GN=AKR1C1 PE=1 SV=1	33	7	14	3	323	36.8	7.88	0.618	-0.69	AKR1C1
F5H5P2	2-oxoisovalerate dehydrogenase subunit alpha OS=Homo sapiens OX=9606 PE=3 SV=1	6	2	3	2	479	54.2	6.43	0.618	-0.7
O00264	Membrane-associated progesterone receptor component 1 OS=Homo sapiens OX=9606 GN=PGRMC1 PE=1 SV=3	17	4	9	4	195	21.7	4.7	0.617	-0.7	PGRMC1
F5H5D3	Tubulin alpha chain OS=Homo sapiens OX=9606 GN=TUBA1C PE=1 SV=1	45	24	101	1	519	57.7	5.07	0.617	-0.7	TUBA1C
P62310	U6 snRNA-associated Sm-like protein LSm3 OS=Homo sapiens OX=9606 GN=LSM3 PE=1 SV=2	59	4	12	4	102	11.8	4.7	0.616	-0.7	LSM3
P61254	60S ribosomal protein L26 OS=Homo sapiens OX=9606 GN=RPL26 PE=1 SV=1	28	5	16	2	145	17.2	10.55	0.615	-0.7	RPL26
Q15417	Calponin-3 OS=Homo sapiens OX=9606 GN=CNN3 PE=1 SV=1	33	8	13	7	329	36.4	6.05	0.614	-0.7	CNN3
P53999	Activated RNA polymerase II transcriptional coactivator p15 OS=Homo sapiens OX=9606 GN=SUB1 PE=1 SV=3	64	6	16	6	127	14.4	9.6	0.614	-0.7	SUB1
P84098	60S ribosomal protein L19 OS=Homo sapiens OX=9606 GN=RPL19 PE=1 SV=1	28	8	25	8	196	23.5	11.47	0.612	-0.71	RPL19
Q9UHG2	ProSAAS OS=Homo sapiens OX=9606 GN=PCSK1N PE=1 SV=1	17	4	4	4	260	27.4	6.62	0.612	-0.71	PCSK1N
P48506	Glutamate--cysteine ligase catalytic subunit OS=Homo sapiens OX=9606 GN=GCLC PE=1 SV=2	15	6	7	6	637	72.7	6.09	0.606	-0.72	GCLC
P62937	Peptidyl-prolyl cis-trans isomerase A OS=Homo sapiens OX=9606 GN=PPIA PE=1 SV=2	68	11	104	11	165	18	7.81	0.606	-0.72	PPIA
P18669	Phosphoglycerate mutase 1 OS=Homo sapiens OX=9606 GN=PGAM1 PE=1 SV=2	70	23	148	16	254	28.8	7.18	0.606	-0.72	PGAM1
P14317	Hematopoietic lineage cell-specific protein OS=Homo sapiens OX=9606 GN=HCLS1 PE=1 SV=3	24	8	14	8	486	54	4.81	0.605	-0.72	HCLS1
Q14203	Dynactin subunit 1 OS=Homo sapiens OX=9606 GN=DCTN1 PE=1 SV=3	2	2	2	2	1278	141.6	5.81	0.604	-0.73	DCTN1
P62424	60S ribosomal protein L7a OS=Homo sapiens OX=9606 GN=RPL7A PE=1 SV=2	33	11	40	11	266	30	10.61	0.603	-0.73	RPL7A
P55290-4	Isoform 4 of Cadherin-13 OS=Homo sapiens OX=9606 GN=CDH13	3	2	5	2	760	83.3	5.12	0.602	-0.73	CDH13
P62979	Ubiquitin-40S ribosomal protein S27a OS=Homo sapiens OX=9606 GN=RPS27A PE=1 SV=2	51	13	195	1	156	18	9.64	0.601	-0.73	RPS27A
P61247	40S ribosomal protein S3a OS=Homo sapiens OX=9606 GN=RPS3A PE=1 SV=2	47	12	30	12	264	29.9	9.73	0.599	-0.74	RPS3A
Q9ULZ3	Apoptosis-associated speck-like protein containing a CARD OS=Homo sapiens OX=9606 GN=PYCARD PE=1 SV=2	22	3	5	3	195	21.6	6.34	0.599	-0.74	PYCARD
P07741	Adenine phosphoribosyltransferase OS=Homo sapiens OX=9606 GN=APRT PE=1 SV=2	21	4	8	4	180	19.6	6.02	0.598	-0.74	APRT
P09525	Annexin A4 OS=Homo sapiens OX=9606 GN=ANXA4 PE=1 SV=4	61	16	49	15	319	35.9	6.13	0.598	-0.74	ANXA4
P09936	Ubiquitin carboxyl-terminal hydrolase isozyme L1 OS=Homo sapiens OX=9606 GN=UCHL1 PE=1 SV=2	50	11	53	11	223	24.8	5.48	0.597	-0.74	UCHL1
Q9BS40	Latexin OS=Homo sapiens OX=9606 GN=LXN PE=1 SV=2	12	2	7	2	222	25.7	5.78	0.596	-0.75	LXN
P14174	Macrophage migration inhibitory factor OS=Homo sapiens OX=9606 GN=MIF PE=1 SV=4	41	4	17	4	115	12.5	7.88	0.595	-0.75	MIF
Q07021	Complement component 1 Q subcomponent-binding protein, mitochondrial OS=Homo sapiens OX=9606 GN=C1QBP PE=1 SV=1	40	4	9	4	282	31.3	4.84	0.593	-0.75	C1QBP
P62258	14-3-3 protein epsilon OS=Homo sapiens OX=9606 GN=YWHAE PE=1 SV=1	76	18	122	16	255	29.2	4.74	0.592	-0.76	YWHAE
P06748	Nucleophosmin OS=Homo sapiens OX=9606 GN=NPM1 PE=1 SV=2	45	12	37	12	294	32.6	4.78	0.591	-0.76	NPM1
O60506	Heterogeneous nuclear ribonucleoprotein Q OS=Homo sapiens OX=9606 GN=SYNCRIP PE=1 SV=2	17	9	30	5	623	69.6	8.59	0.589	-0.76	SYNCRIP
Q9H299	SH3 domain-binding glutamic acid-rich-like protein 3 OS=Homo sapiens OX=9606 GN=SH3BGRL3 PE=1 SV=1	32	3	12	3	93	10.4	4.93	0.588	-0.77	SH3BGRL3
P13639	Elongation factor 2 OS=Homo sapiens OX=9606 GN=EEF2 PE=1 SV=4	34	28	117	28	858	95.3	6.83	0.587	-0.77	EEF2
Q92769	Histone deacetylase 2 OS=Homo sapiens OX=9606 GN=HDAC2 PE=1 SV=2	4	2	7	1	488	55.3	5.91	0.587	-0.77	HDAC2
A0A0G2JQH2	40S ribosomal protein S18 OS=Homo sapiens OX=9606 GN=RPS18 PE=1 SV=1	94	3	13	1	33	3.8	11	0.586	-0.77	RPS18
P02750	Leucine-rich alpha-2-glycoprotein OS=Homo sapiens OX=9606 GN=LRG1 PE=1 SV=2	56	18	92	17	347	38.2	6.95	0.584	-0.78	LRG1
Q9Y281	Cofilin-2 OS=Homo sapiens OX=9606 GN=CFL2 PE=1 SV=1	69	13	64	4	166	18.7	7.88	0.584	-0.78	CFL2
P02794	Ferritin heavy chain OS=Homo sapiens OX=9606 GN=FTH1 PE=1 SV=2	46	7	21	7	183	21.2	5.55	0.583	-0.78	FTH1
B4DPQ0	Complement C1r subcomponent OS=Homo sapiens OX=9606 GN=C1R PE=1 SV=1	14	7	16	7	719	81.8	6.37	0.582	-0.78	C1R
P21810	Biglycan OS=Homo sapiens OX=9606 GN=BGN PE=1 SV=2	45	18	81	18	368	41.6	7.52	0.582	-0.78	BGN
P46776	60S ribosomal protein L27a OS=Homo sapiens OX=9606 GN=RPL27A PE=1 SV=2	25	3	6	3	148	16.6	11	0.582	-0.78	RPL27A
Q14444	Caprin-1 OS=Homo sapiens OX=9606 GN=CAPRIN1 PE=1 SV=2	3	2	3	2	709	78.3	5.25	0.581	-0.78	CAPRIN1
E7EQR4	Ezrin OS=Homo sapiens OX=9606 GN=EZR PE=1 SV=3	42	33	152	17	586	69.3	6.16	0.579	-0.79	EZR
P04083	Annexin A1 OS=Homo sapiens OX=9606 GN=ANXA1 PE=1 SV=2	67	28	156	28	346	38.7	7.02	0.579	-0.79	ANXA1
P20700	Lamin-B1 OS=Homo sapiens OX=9606 GN=LMNB1 PE=1 SV=2	28	12	19	9	586	66.4	5.16	0.577	-0.79	LMNB1
Q7Z3D6-2	Isoform 2 of D-glutamate cyclase, mitochondrial OS=Homo sapiens OX=9606 GN=DGLUCY	5	2	3	2	621	66.9	6.87	0.577	-0.79	DGLUCY
O15144	Actin-related protein 2/3 complex subunit 2 OS=Homo sapiens OX=9606 GN=ARPC2 PE=1 SV=1	60	14	28	14	300	34.3	7.36	0.576	-0.8	ARPC2
P54578	Ubiquitin carboxyl-terminal hydrolase 14 OS=Homo sapiens OX=9606 GN=USP14 PE=1 SV=3	9	3	7	3	494	56	5.3	0.575	-0.8	USP14
M0QXB5	Persulfide dioxygenase ETHE1, mitochondrial OS=Homo sapiens OX=9606 GN=ETHE1 PE=1 SV=1	15	3	3	3	260	28.4	6.52	0.574	-0.8	ETHE1
Q9UJU6-3	Isoform 3 of Drebrin-like protein OS=Homo sapiens OX=9606 GN=DBNL	17	5	8	5	439	49	5.05	0.572	-0.81	DBNL
Q8WX93	Palladin OS=Homo sapiens OX=9606 GN=PALLD PE=1 SV=3	11	9	13	9	1383	150.5	7.09	0.572	-0.81	PALLD
P30740	Leukocyte elastase inhibitor OS=Homo sapiens OX=9606 GN=SERPINB1 PE=1 SV=1	21	6	19	5	379	42.7	6.28	0.571	-0.81	SERPINB1
P01706	Immunoglobulin lambda variable 2-11 OS=Homo sapiens OX=9606 GN=IGLV2-11 PE=1 SV=2	18	2	10	1	119	12.6	7.24	0.571	-0.81	IGLV2-11
O75475	PC4 and SFRS1-interacting protein OS=Homo sapiens OX=9606 GN=PSIP1 PE=1 SV=1	5	4	18	2	530	60.1	9.13	0.571	-0.81	PSIP1
P18621-3	Isoform 3 of 60S ribosomal protein L17 OS=Homo sapiens OX=9606 GN=RPL17	28	5	20	5	228	26.4	10.1	0.57	-0.81	RPL17
P27635	60S ribosomal protein L10 OS=Homo sapiens OX=9606 GN=RPL10 PE=1 SV=4	27	7	22	7	214	24.6	10.08	0.57	-0.81	RPL10
M0QXF9	Branched-chain-amino-acid aminotransferase (Fragment) OS=Homo sapiens OX=9606 GN=BCAT2 PE=1 SV=1	23	5	19	5	445	49.9	7.46	0.569	-0.81	BCAT2
P02792	Ferritin light chain OS=Homo sapiens OX=9606 GN=FTL PE=1 SV=2	31	5	9	5	175	20	5.78	0.568	-0.82	FTL
E9PFW3	AP-2 complex subunit mu OS=Homo sapiens OX=9606 GN=AP2M1 PE=1 SV=1	27	7	7	7	460	52.3	9.5	0.567	-0.82	AP2M1
P46108	Adapter molecule crk OS=Homo sapiens OX=9606 GN=CRK PE=1 SV=2	13	6	9	6	304	33.8	5.55	0.565	-0.82	CRK
Q9Y5Y7	Lymphatic vessel endothelial hyaluronic acid receptor 1 OS=Homo sapiens OX=9606 GN=LYVE1 PE=1 SV=2	6	3	13	3	322	35.2	8.28	0.56	-0.84	LYVE1
Q92688	Acidic leucine-rich nuclear phosphoprotein 32 family member B OS=Homo sapiens OX=9606 GN=ANP32B PE=1 SV=1	20	6	39	2	251	28.8	4.06	0.559	-0.84	ANP32B
P63104	14-3-3 protein zeta/delta OS=Homo sapiens OX=9606 GN=YWHAZ PE=1 SV=1	72	23	145	17	245	27.7	4.79	0.557	-0.84	YWHAZ
Q01518	Adenylyl cyclase-associated protein 1 OS=Homo sapiens OX=9606 GN=CAP1 PE=1 SV=5	58	23	114	1	475	51.9	8.06	0.557	-0.85	CAP1
Q9C005	Protein dpy-30 homolog OS=Homo sapiens OX=9606 GN=DPY30 PE=1 SV=1	36	2	9	2	99	11.2	4.88	0.557	-0.85	DPY30
P20774	Mimecan OS=Homo sapiens OX=9606 GN=OGN PE=1 SV=1	41	23	112	23	298	33.9	5.63	0.556	-0.85	OGN
P55084	Trifunctional enzyme subunit beta, mitochondrial OS=Homo sapiens OX=9606 GN=HADHB PE=1 SV=3	36	11	26	11	474	51.3	9.41	0.555	-0.85	HADHB
A0A0C4DH25	Immunoglobulin kappa variable 3D-20 OS=Homo sapiens OX=9606 GN=IGKV3D-20 PE=3 SV=1	28	3	11	1	116	12.5	4.59	0.553	-0.85	IGKV3D-20
P62241	40S ribosomal protein S8 OS=Homo sapiens OX=9606 GN=RPS8 PE=1 SV=2	34	7	19	7	208	24.2	10.32	0.553	-0.85	RPS8
P46782	40S ribosomal protein S5 OS=Homo sapiens OX=9606 GN=RPS5 PE=1 SV=4	37	6	18	6	204	22.9	9.72	0.553	-0.86	RPS5
P54136	Arginine--tRNA ligase, cytoplasmic OS=Homo sapiens OX=9606 GN=RARS PE=1 SV=2	9	3	3	3	660	75.3	6.68	0.552	-0.86	RARS
P23396	40S ribosomal protein S3 OS=Homo sapiens OX=9606 GN=RPS3 PE=1 SV=2	65	17	41	17	243	26.7	9.66	0.552	-0.86	RPS3
G5E977	Nicotinate phosphoribosyltransferase OS=Homo sapiens OX=9606 GN=NAPRT PE=1 SV=1	24	9	23	9	584	62.1	6.73	0.551	-0.86	NAPRT
P16070	CD44 antigen OS=Homo sapiens OX=9606 GN=CD44 PE=1 SV=3	3	2	9	2	742	81.5	5.33	0.551	-0.86	CD44
Q8IZP0	Abl interactor 1 OS=Homo sapiens OX=9606 GN=ABI1 PE=1 SV=4	6	2	2	2	508	55	7.06	0.55	-0.86	ABI1
P62888	60S ribosomal protein L30 OS=Homo sapiens OX=9606 GN=RPL30 PE=1 SV=2	16	2	6	2	115	12.8	9.63	0.549	-0.86	RPL30
P08311	Cathepsin G OS=Homo sapiens OX=9606 GN=CTSG PE=1 SV=2	12	3	8	3	255	28.8	11.19	0.548	-0.87	CTSG
P38646	Stress-70 protein, mitochondrial OS=Homo sapiens OX=9606 GN=HSPA9 PE=1 SV=2	40	23	63	23	679	73.6	6.16	0.548	-0.87	HSPA9
Q9Y305-4	Isoform 4 of Acyl-coenzyme A thioesterase 9, mitochondrial OS=Homo sapiens OX=9606 GN=ACOT9	8	2	6	2	448	50.8	8.53	0.546	-0.87	ACOT9
P28065	Proteasome subunit beta type-9 OS=Homo sapiens OX=9606 GN=PSMB9 PE=1 SV=2	31	6	14	6	219	23.3	5.03	0.545	-0.87	PSMB9
G3V180	Dipeptidyl peptidase 3 OS=Homo sapiens OX=9606 GN=DPP3 PE=1 SV=1	6	3	6	3	757	84.3	5.03	0.545	-0.88	DPP3
P29692-3	Isoform 3 of Elongation factor 1-delta OS=Homo sapiens OX=9606 GN=EEF1D	44	12	39	1	257	28.5	4.92	0.543	-0.88	EEF1D
Q86UP2	Kinectin OS=Homo sapiens OX=9606 GN=KTN1 PE=1 SV=1	4	4	9	4	1357	156.2	5.64	0.543	-0.88	KTN1
A0A024R4M0	40S ribosomal protein S9 OS=Homo sapiens OX=9606 GN=RPS9 PE=1 SV=1	29	6	14	6	194	22.6	10.65	0.542	-0.88	RPS9
Q07666	KH domain-containing, RNA-binding, signal transduction-associated protein 1 OS=Homo sapiens OX=9606 GN=KHDRBS1 PE=1 SV=1	11	4	6	4	443	48.2	8.66	0.541	-0.89	KHDRBS1
P01009	Alpha-1-antitrypsin OS=Homo sapiens OX=9606 GN=SERPINA1 PE=1 SV=3	73	57	803	57	418	46.7	5.59	0.541	-0.89	SERPINA1
Q15691	Microtubule-associated protein RP/EB family member 1 OS=Homo sapiens OX=9606 GN=MAPRE1 PE=1 SV=3	41	8	32	8	268	30	5.14	0.54	-0.89	MAPRE1
P30153	Serine/threonine-protein phosphatase 2A 65 kDa regulatory subunit A alpha isoform OS=Homo sapiens OX=9606 GN=PPP2R1A PE=1 SV=4	16	7	23	7	589	65.3	5.11	0.538	-0.89	PPP2R1A
P62277	40S ribosomal protein S13 OS=Homo sapiens OX=9606 GN=RPS13 PE=1 SV=2	36	6	14	6	151	17.2	10.54	0.538	-0.89	RPS13
P23284	Peptidyl-prolyl cis-trans isomerase B OS=Homo sapiens OX=9606 GN=PPIB PE=1 SV=2	64	19	85	19	216	23.7	9.41	0.538	-0.89	PPIB
Q9H4A4	Aminopeptidase B OS=Homo sapiens OX=9606 GN=RNPEP PE=1 SV=2	13	6	10	6	650	72.5	5.74	0.536	-0.9	RNPEP
P50120	Retinol-binding protein 2 OS=Homo sapiens OX=9606 GN=RBP2 PE=1 SV=3	16	2	5	2	134	15.7	5.43	0.534	-0.91	RBP2
O15061	Synemin OS=Homo sapiens OX=9606 GN=SYNM PE=1 SV=2	8	8	16	8	1565	172.7	5.16	0.534	-0.91	SYNM
P49327	Fatty acid synthase OS=Homo sapiens OX=9606 GN=FASN PE=1 SV=3	43	77	244	77	2511	273.3	6.44	0.534	-0.91	FASN
P07437	Tubulin beta chain OS=Homo sapiens OX=9606 GN=TUBB PE=1 SV=2	61	22	93	4	444	49.6	4.89	0.533	-0.91	TUBB
Q9UNN8	Endothelial protein C receptor OS=Homo sapiens OX=9606 GN=PROCR PE=1 SV=1	11	2	6	2	238	26.7	7.18	0.532	-0.91	PROCR
P28161	Glutathione S-transferase Mu 2 OS=Homo sapiens OX=9606 GN=GSTM2 PE=1 SV=2	49	12	29	7	218	25.7	6.37	0.529	-0.92	GSTM2
P61158	Actin-related protein 3 OS=Homo sapiens OX=9606 GN=ACTR3 PE=1 SV=3	33	12	36	12	418	47.3	5.88	0.528	-0.92	ACTR3
O75436	Vacuolar protein sorting-associated protein 26A OS=Homo sapiens OX=9606 GN=VPS26A PE=1 SV=2	15	4	5	4	327	38.1	6.57	0.526	-0.93	VPS26A
P49593	Protein phosphatase 1F OS=Homo sapiens OX=9606 GN=PPM1F PE=1 SV=3	7	3	4	3	454	49.8	5.1	0.526	-0.93	PPM1F
P52565	Rho GDP-dissociation inhibitor 1 OS=Homo sapiens OX=9606 GN=ARHGDIA PE=1 SV=3	50	15	47	15	204	23.2	5.11	0.525	-0.93	ARHGDIA
P42766	60S ribosomal protein L35 OS=Homo sapiens OX=9606 GN=RPL35 PE=1 SV=2	31	4	9	4	123	14.5	11.05	0.525	-0.93	RPL35
P27105	Erythrocyte band 7 integral membrane protein OS=Homo sapiens OX=9606 GN=STOM PE=1 SV=3	37	7	20	7	288	31.7	7.88	0.524	-0.93	STOM
P68402	Platelet-activating factor acetylhydrolase IB subunit beta OS=Homo sapiens OX=9606 GN=PAFAH1B2 PE=1 SV=1	35	5	16	5	229	25.6	5.92	0.524	-0.93	PAFAH1B2
Q9Y2S6	Translation machinery-associated protein 7 OS=Homo sapiens OX=9606 GN=TMA7 PE=1 SV=1	33	2	2	2	64	7.1	9.99	0.523	-0.93	TMA7
P59998-3	Isoform 3 of Actin-related protein 2/3 complex subunit 4 OS=Homo sapiens OX=9606 GN=ARPC4	55	11	30	11	187	21.6	8.59	0.523	-0.94	ARPC4
P05109	Protein S100-A8 OS=Homo sapiens OX=9606 GN=S100A8 PE=1 SV=1	25	5	9	5	93	10.8	7.03	0.522	-0.94	S100A8
P05455	Lupus La protein OS=Homo sapiens OX=9606 GN=SSB PE=1 SV=2	26	8	20	8	408	46.8	7.12	0.52	-0.94	SSB
O43175	D-3-phosphoglycerate dehydrogenase OS=Homo sapiens OX=9606 GN=PHGDH PE=1 SV=4	23	9	16	9	533	56.6	6.71	0.514	-0.96	PHGDH
A0A0U1RRM4	Polypyrimidine tract-binding protein 1 OS=Homo sapiens OX=9606 GN=PTBP1 PE=1 SV=1	25	8	19	8	588	62.4	9.1	0.514	-0.96	PTBP1
Q96DG6	Carboxymethylenebutenolidase homolog OS=Homo sapiens OX=9606 GN=CMBL PE=1 SV=1	16	3	17	3	245	28	7.18	0.513	-0.96	CMBL
P61981	14-3-3 protein gamma OS=Homo sapiens OX=9606 GN=YWHAG PE=1 SV=2	55	16	87	10	247	28.3	4.89	0.512	-0.96	YWHAG
Q9BX68	Histidine triad nucleotide-binding protein 2, mitochondrial OS=Homo sapiens OX=9606 GN=HINT2 PE=1 SV=1	22	2	6	2	163	17.2	9.16	0.512	-0.97	HINT2
Q9Y3C8	Ubiquitin-fold modifier-conjugating enzyme 1 OS=Homo sapiens OX=9606 GN=UFC1 PE=1 SV=3	21	2	3	2	167	19.4	7.4	0.511	-0.97	UFC1
P53396	ATP-citrate synthase OS=Homo sapiens OX=9606 GN=ACLY PE=1 SV=3	9	7	12	7	1101	120.8	7.33	0.511	-0.97	ACLY
P30044	Peroxiredoxin-5, mitochondrial OS=Homo sapiens OX=9606 GN=PRDX5 PE=1 SV=4	34	7	33	7	214	22.1	8.7	0.51	-0.97	PRDX5
P14866	Heterogeneous nuclear ribonucleoprotein L OS=Homo sapiens OX=9606 GN=HNRNPL PE=1 SV=2	27	7	19	7	589	64.1	8.22	0.51	-0.97	HNRNPL
P49207	60S ribosomal protein L34 OS=Homo sapiens OX=9606 GN=RPL34 PE=1 SV=3	18	3	5	3	117	13.3	11.47	0.508	-0.98	RPL34
Q99627	COP9 signalosome complex subunit 8 OS=Homo sapiens OX=9606 GN=COPS8 PE=1 SV=1	36	3	4	3	209	23.2	5.38	0.508	-0.98	COPS8
P61978-2	Isoform 2 of Heterogeneous nuclear ribonucleoprotein K OS=Homo sapiens OX=9606 GN=HNRNPK	41	13	38	13	464	51	5.33	0.505	-0.99	HNRNPK
P33241-3	Isoform 3 of Lymphocyte-specific protein 1 OS=Homo sapiens OX=9606 GN=LSP1	14	4	4	4	467	50.4	5.62	0.503	-0.99	LSP1
Q9BVG4	Protein PBDC1 OS=Homo sapiens OX=9606 GN=PBDC1 PE=1 SV=1	18	4	5	4	233	26	4.79	0.502	-0.99	PBDC1
P62917	60S ribosomal protein L8 OS=Homo sapiens OX=9606 GN=RPL8 PE=1 SV=2	27	8	20	8	257	28	11.03	0.502	-1	RPL8
D6RFN0	COP9 signalosome complex subunit 4 OS=Homo sapiens OX=9606 GN=COPS4 PE=1 SV=1	15	4	5	4	438	49.7	5.81	0.5	-1	COPS4
Q01484	Ankyrin-2 OS=Homo sapiens OX=9606 GN=ANK2 PE=1 SV=4	2	4	5	4	3957	433.4	5.14	0.499	-1	ANK2
E9PFZ2	Ceruloplasmin OS=Homo sapiens OX=9606 GN=CP PE=1 SV=1	49	42	209	1	946	108.8	5.77	0.499	-1	CP
P60953	Cell division control protein 42 homolog OS=Homo sapiens OX=9606 GN=CDC42 PE=1 SV=2	30	5	12	5	191	21.2	6.55	0.498	-1	CDC42
Q15121-2	Isoform 2 of Astrocytic phosphoprotein PEA-15 OS=Homo sapiens OX=9606 GN=PEA15	42	4	16	4	151	17.3	4.89	0.497	-1.01	PEA15
P62269	40S ribosomal protein S18 OS=Homo sapiens OX=9606 GN=RPS18 PE=1 SV=3	55	10	33	8	152	17.7	10.99	0.496	-1.01	RPS18
P15374	Ubiquitin carboxyl-terminal hydrolase isozyme L3 OS=Homo sapiens OX=9606 GN=UCHL3 PE=1 SV=1	8	2	3	2	230	26.2	4.92	0.496	-1.01	UCHL3
Q9BS26	Endoplasmic reticulum resident protein 44 OS=Homo sapiens OX=9606 GN=ERP44 PE=1 SV=1	18	4	10	3	406	46.9	5.26	0.495	-1.01	ERP44
A8K7I4	Calcium-activated chloride channel regulator 1 OS=Homo sapiens OX=9606 GN=CLCA1 PE=1 SV=3	23	17	26	17	914	100.2	6.37	0.494	-1.02	CLCA1
P61160	Actin-related protein 2 OS=Homo sapiens OX=9606 GN=ACTR2 PE=1 SV=1	47	14	34	13	394	44.7	6.74	0.491	-1.03	ACTR2
Q9UJ70-2	Isoform 2 of N-acetyl-D-glucosamine kinase OS=Homo sapiens OX=9606 GN=NAGK	22	7	13	7	390	42	6.68	0.489	-1.03	NAGK
O14974	Protein phosphatase 1 regulatory subunit 12A OS=Homo sapiens OX=9606 GN=PPP1R12A PE=1 SV=1	12	8	12	7	1030	115.2	5.4	0.488	-1.03	PPP1R12A
A0A286YES1	Immunoglobulin heavy constant gamma 3 (Fragment) OS=Homo sapiens OX=9606 GN=IGHG3 PE=1 SV=1	31	12	182	2	446	49.1	6.87	0.486	-1.04	IGHG3
P15169	Carboxypeptidase N catalytic chain OS=Homo sapiens OX=9606 GN=CPN1 PE=1 SV=1	10	3	3	3	458	52.3	7.34	0.485	-1.04	CPN1
P62851	40S ribosomal protein S25 OS=Homo sapiens OX=9606 GN=RPS25 PE=1 SV=1	22	3	10	3	125	13.7	10.11	0.484	-1.05	RPS25
P07858	Cathepsin B OS=Homo sapiens OX=9606 GN=CTSB PE=1 SV=3	29	6	27	6	339	37.8	6.3	0.483	-1.05	CTSB
Q12805	EGF-containing fibulin-like extracellular matrix protein 1 OS=Homo sapiens OX=9606 GN=EFEMP1 PE=1 SV=2	18	8	26	8	493	54.6	5.07	0.483	-1.05	EFEMP1
P13796	Plastin-2 OS=Homo sapiens OX=9606 GN=LCP1 PE=1 SV=6	48	26	78	23	627	70.2	5.43	0.483	-1.05	LCP1
O43852-3	Isoform 3 of Calumenin OS=Homo sapiens OX=9606 GN=CALU	20	4	7	4	323	38	4.63	0.48	-1.06	CALU
Q99598	Translin-associated protein X OS=Homo sapiens OX=9606 GN=TSNAX PE=1 SV=1	18	3	5	3	290	33.1	6.55	0.48	-1.06	TSNAX
P13667	Protein disulfide-isomerase A4 OS=Homo sapiens OX=9606 GN=PDIA4 PE=1 SV=2	38	24	79	24	645	72.9	5.07	0.476	-1.07	PDIA4
Q96IU4	Protein ABHD14B OS=Homo sapiens OX=9606 GN=ABHD14B PE=1 SV=1	38	6	28	6	210	22.3	6.4	0.473	-1.08	ABHD14B
Q12904-2	Isoform 2 of Aminoacyl tRNA synthase complex-interacting multifunctional protein 1 OS=Homo sapiens OX=9606 GN=AIMP1	11	3	6	3	336	37	8.65	0.472	-1.08	AIMP1
P12532	Creatine kinase U-type, mitochondrial OS=Homo sapiens OX=9606 GN=CKMT1A PE=1 SV=1	33	8	11	7	417	47	8.34	0.472	-1.08	CKMT1A
P68104	Elongation factor 1-alpha 1 OS=Homo sapiens OX=9606 GN=EEF1A1 PE=1 SV=1	35	11	32	11	462	50.1	9.01	0.47	-1.09	EEF1A1
P69892	Hemoglobin subunit gamma-2 OS=Homo sapiens OX=9606 GN=HBG2 PE=1 SV=2	69	9	533	2	147	16.1	7.2	0.469	-1.09	HBG2
A6PVN5	Serine/threonine-protein phosphatase 2A activator OS=Homo sapiens OX=9606 GN=PTPA PE=1 SV=1	26	4	6	4	329	37.4	6.29	0.466	-1.1	PTPA
Q6IBS0	Twinfilin-2 OS=Homo sapiens OX=9606 GN=TWF2 PE=1 SV=2	15	4	5	3	349	39.5	6.84	0.464	-1.11	TWF2
P09651	Heterogeneous nuclear ribonucleoprotein A1 OS=Homo sapiens OX=9606 GN=HNRNPA1 PE=1 SV=5	19	6	14	6	372	38.7	9.13	0.464	-1.11	HNRNPA1
Q12765-2	Isoform 2 of Secernin-1 OS=Homo sapiens OX=9606 GN=SCRN1	8	4	16	4	434	48.7	4.78	0.464	-1.11	SCRN1
Q14697-2	Isoform 2 of Neutral alpha-glucosidase AB OS=Homo sapiens OX=9606 GN=GANAB	51	29	90	29	966	109.4	6.24	0.463	-1.11	GANAB
O43598	2'-deoxynucleoside 5'-phosphate N-hydrolase 1 OS=Homo sapiens OX=9606 GN=DNPH1 PE=1 SV=1	34	3	10	1	174	19.1	5.05	0.463	-1.11	DNPH1
Q9H3K6	BolA-like protein 2 OS=Homo sapiens OX=9606 GN=BOLA2 PE=1 SV=1	21	2	4	2	86	10.1	6.52	0.462	-1.11	BOLA2
P62244	40S ribosomal protein S15a OS=Homo sapiens OX=9606 GN=RPS15A PE=1 SV=2	37	4	6	4	130	14.8	10.13	0.46	-1.12	RPS15A
P32969	60S ribosomal protein L9 OS=Homo sapiens OX=9606 GN=RPL9 PE=1 SV=1	24	3	11	3	192	21.9	9.95	0.454	-1.14	RPL9
F8W031	Uncharacterized protein (Fragment) OS=Homo sapiens OX=9606 PE=1 SV=1	10	2	2	1	263	29.2	7.01	0.453	-1.14
Q96KP4	Cytosolic non-specific dipeptidase OS=Homo sapiens OX=9606 GN=CNDP2 PE=1 SV=2	61	25	97	25	475	52.8	5.97	0.448	-1.16	CNDP2
Q6JBY9	CapZ-interacting protein OS=Homo sapiens OX=9606 GN=RCSD1 PE=1 SV=1	7	2	4	2	416	44.5	5.4	0.447	-1.16	RCSD1
Q99733-2	Isoform 2 of Nucleosome assembly protein 1-like 4 OS=Homo sapiens OX=9606 GN=NAP1L4	7	2	6	2	386	44.1	4.7	0.443	-1.17	NAP1L4
P0DJI9	Serum amyloid A-2 protein OS=Homo sapiens OX=9606 GN=SAA2 PE=1 SV=1	68	9	25	5	122	13.5	9.14	0.441	-1.18	SAA2
P24534	Elongation factor 1-beta OS=Homo sapiens OX=9606 GN=EEF1B2 PE=1 SV=3	18	3	4	3	225	24.7	4.67	0.438	-1.19	EEF1B2
Q16658	Fascin OS=Homo sapiens OX=9606 GN=FSCN1 PE=1 SV=3	19	8	16	8	493	54.5	7.24	0.437	-1.19	FSCN1
Q9Y6R7	IgGFc-binding protein OS=Homo sapiens OX=9606 GN=FCGBP PE=1 SV=3	6	11	16	11	5405	571.6	5.34	0.434	-1.2	FCGBP
O43396	Thioredoxin-like protein 1 OS=Homo sapiens OX=9606 GN=TXNL1 PE=1 SV=3	16	3	10	3	289	32.2	4.96	0.433	-1.21	TXNL1
P30047	GTP cyclohydrolase 1 feedback regulatory protein OS=Homo sapiens OX=9606 GN=GCHFR PE=1 SV=3	58	3	4	3	84	9.7	6.54	0.432	-1.21	GCHFR
Q8WUM4-2	Isoform 2 of Programmed cell death 6-interacting protein OS=Homo sapiens OX=9606 GN=PDCD6IP	12	7	10	7	873	96.7	6.52	0.431	-1.22	PDCD6IP
E9PRY8	Elongation factor 1-delta OS=Homo sapiens OX=9606 GN=EEF1D PE=1 SV=1	16	12	39	1	697	76.5	7.05	0.43	-1.22	EEF1D
P01871-2	Isoform 2 of Immunoglobulin heavy constant mu OS=Homo sapiens OX=9606 GN=IGHM	32	20	133	20	474	51.9	6.15	0.426	-1.23	IGHM
Q13185	Chromobox protein homolog 3 OS=Homo sapiens OX=9606 GN=CBX3 PE=1 SV=4	16	2	3	1	183	20.8	5.33	0.425	-1.23	CBX3
P27348	14-3-3 protein theta OS=Homo sapiens OX=9606 GN=YWHAQ PE=1 SV=1	46	17	67	11	245	27.7	4.78	0.425	-1.24	YWHAQ
Q658P3-2	Isoform 2 of Metalloreductase STEAP3 OS=Homo sapiens OX=9606 GN=STEAP3	3	2	40	2	498	55.6	8.7	0.424	-1.24	STEAP3
P31946	14-3-3 protein beta/alpha OS=Homo sapiens OX=9606 GN=YWHAB PE=1 SV=3	61	19	105	9	246	28.1	4.83	0.421	-1.25	YWHAB
P14550	Alcohol dehydrogenase [NADP(+)] OS=Homo sapiens OX=9606 GN=AKR1A1 PE=1 SV=3	49	15	51	14	325	36.6	6.79	0.418	-1.26	AKR1A1
A0A087WZM2	Ribonuclease T2 OS=Homo sapiens OX=9606 GN=RNASET2 PE=1 SV=1	12	3	5	3	306	34.9	7.11	0.416	-1.27	RNASET2
O14745	Na(+)/H(+) exchange regulatory cofactor NHE-RF1 OS=Homo sapiens OX=9606 GN=SLC9A3R1 PE=1 SV=4	7	2	4	2	358	38.8	5.77	0.412	-1.28	SLC9A3R1
P18428	Lipopolysaccharide-binding protein OS=Homo sapiens OX=9606 GN=LBP PE=1 SV=3	5	2	3	2	481	53.4	6.7	0.412	-1.28	LBP
Q04917	14-3-3 protein eta OS=Homo sapiens OX=9606 GN=YWHAH PE=1 SV=4	49	10	35	6	246	28.2	4.84	0.41	-1.28	YWHAH
O15145	Actin-related protein 2/3 complex subunit 3 OS=Homo sapiens OX=9606 GN=ARPC3 PE=1 SV=3	39	3	9	3	178	20.5	8.59	0.41	-1.29	ARPC3
Q9UQ80	Proliferation-associated protein 2G4 OS=Homo sapiens OX=9606 GN=PA2G4 PE=1 SV=3	28	6	14	6	394	43.8	6.55	0.41	-1.29	PA2G4
P16401	Histone H1.5 OS=Homo sapiens OX=9606 GN=HIST1H1B PE=1 SV=3	18	4	9	3	226	22.6	10.92	0.41	-1.29	HIST1H1B
Q9BPW8	Protein NipSnap homolog 1 OS=Homo sapiens OX=9606 GN=NIPSNAP1 PE=1 SV=1	11	3	7	2	284	33.3	9.31	0.409	-1.29	NIPSNAP1
P00739-2	Isoform 2 of Haptoglobin-related protein OS=Homo sapiens OX=9606 GN=HPR	28	14	173	2	385	43	7.08	0.409	-1.29	HPR
Q9H444	Charged multivesicular body protein 4b OS=Homo sapiens OX=9606 GN=CHMP4B PE=1 SV=1	9	2	3	2	224	24.9	4.82	0.406	-1.3	CHMP4B
A0A0A0MRI2	Sorting nexin OS=Homo sapiens OX=9606 GN=SNX6 PE=1 SV=1	9	3	5	3	418	47.8	6.43	0.405	-1.3	SNX6
Q8TBC4	NEDD8-activating enzyme E1 catalytic subunit OS=Homo sapiens OX=9606 GN=UBA3 PE=1 SV=2	12	2	2	2	463	51.8	5.45	0.399	-1.33	UBA3
P54652	Heat shock-related 70 kDa protein 2 OS=Homo sapiens OX=9606 GN=HSPA2 PE=1 SV=1	39	22	185	10	639	70	5.74	0.398	-1.33	HSPA2
P08133	Annexin A6 OS=Homo sapiens OX=9606 GN=ANXA6 PE=1 SV=3	78	61	233	61	673	75.8	5.6	0.398	-1.33	ANXA6
B7Z4C8	60S ribosomal protein L31 OS=Homo sapiens OX=9606 GN=RPL31 PE=1 SV=1	16	3	6	3	130	15.1	10.37	0.397	-1.33	RPL31
P62701	40S ribosomal protein S4, X isoform OS=Homo sapiens OX=9606 GN=RPS4X PE=1 SV=2	19	5	16	5	263	29.6	10.15	0.395	-1.34	RPS4X
P48735	Isocitrate dehydrogenase [NADP], mitochondrial OS=Homo sapiens OX=9606 GN=IDH2 PE=1 SV=2	25	10	23	9	452	50.9	8.69	0.394	-1.34	IDH2
P14868	Aspartate--tRNA ligase, cytoplasmic OS=Homo sapiens OX=9606 GN=DARS PE=1 SV=2	9	4	4	4	501	57.1	6.55	0.392	-1.35	DARS
Q13838-2	Isoform 2 of Spliceosome RNA helicase DDX39B OS=Homo sapiens OX=9606 GN=DDX39B	19	6	11	6	443	50.6	5.88	0.392	-1.35	DDX39B
Q9NR45	Sialic acid synthase OS=Homo sapiens OX=9606 GN=NANS PE=1 SV=2	38	11	34	11	359	40.3	6.74	0.389	-1.36	NANS
Q9Y3I0	tRNA-splicing ligase RtcB homolog OS=Homo sapiens OX=9606 GN=RTCB PE=1 SV=1	15	4	12	4	505	55.2	7.23	0.387	-1.37	RTCB
Q9BR76	Coronin-1B OS=Homo sapiens OX=9606 GN=CORO1B PE=1 SV=1	18	5	11	5	489	54.2	5.88	0.385	-1.38	CORO1B
P26641-2	Isoform 2 of Elongation factor 1-gamma OS=Homo sapiens OX=9606 GN=EEF1G	19	10	40	10	487	56.1	7.72	0.384	-1.38	EEF1G
U3KQK2	Tropomyosin beta chain (Fragment) OS=Homo sapiens OX=9606 GN=TPM2 PE=1 SV=1	50	8	49	1	111	12.9	4.7	0.383	-1.39	TPM2
P10644	cAMP-dependent protein kinase type I-alpha regulatory subunit OS=Homo sapiens OX=9606 GN=PRKAR1A PE=1 SV=1	8	2	2	2	381	43	5.35	0.382	-1.39	PRKAR1A
D6REX3	Protein transport protein Sec31A OS=Homo sapiens OX=9606 GN=SEC31A PE=1 SV=1	2	2	7	2	1251	136.1	6.98	0.374	-1.42	SEC31A
P01011	Alpha-1-antichymotrypsin OS=Homo sapiens OX=9606 GN=SERPINA3 PE=1 SV=2	59	34	218	34	423	47.6	5.52	0.374	-1.42	SERPINA3
Q9NZN4	EH domain-containing protein 2 OS=Homo sapiens OX=9606 GN=EHD2 PE=1 SV=2	48	23	50	23	543	61.1	6.46	0.374	-1.42	EHD2
Q9NRX4	14 kDa phosphohistidine phosphatase OS=Homo sapiens OX=9606 GN=PHPT1 PE=1 SV=1	58	8	17	8	125	13.8	6.07	0.373	-1.42	PHPT1
Q9Y696	Chloride intracellular channel protein 4 OS=Homo sapiens OX=9606 GN=CLIC4 PE=1 SV=4	24	5	14	4	253	28.8	5.59	0.373	-1.42	CLIC4
P19338	Nucleolin OS=Homo sapiens OX=9606 GN=NCL PE=1 SV=3	25	16	42	16	710	76.6	4.7	0.371	-1.43	NCL
P35268	60S ribosomal protein L22 OS=Homo sapiens OX=9606 GN=RPL22 PE=1 SV=2	35	4	10	4	128	14.8	9.19	0.367	-1.45	RPL22
A0A0A0MTH3	Integrin-linked protein kinase OS=Homo sapiens OX=9606 GN=ILK PE=1 SV=1	26	11	22	11	483	54.6	7.97	0.364	-1.46	ILK
P56537	Eukaryotic translation initiation factor 6 OS=Homo sapiens OX=9606 GN=EIF6 PE=1 SV=1	21	3	6	3	245	26.6	4.68	0.36	-1.47	EIF6
P52566	Rho GDP-dissociation inhibitor 2 OS=Homo sapiens OX=9606 GN=ARHGDIB PE=1 SV=3	68	10	21	10	201	23	5.21	0.358	-1.48	ARHGDIB
J3KNQ4	Alpha-parvin OS=Homo sapiens OX=9606 GN=PARVA PE=1 SV=1	21	7	11	7	412	46.6	8.4	0.358	-1.48	PARVA
P51991	Heterogeneous nuclear ribonucleoprotein A3 OS=Homo sapiens OX=9606 GN=HNRNPA3 PE=1 SV=2	26	7	15	2	378	39.6	9.01	0.357	-1.49	HNRNPA3
Q14240-2	Isoform 2 of Eukaryotic initiation factor 4A-II OS=Homo sapiens OX=9606 GN=EIF4A2	19	7	16	3	408	46.5	5.48	0.353	-1.5	EIF4A2
P00488	Coagulation factor XIII A chain OS=Homo sapiens OX=9606 GN=F13A1 PE=1 SV=4	46	34	99	34	732	83.2	6.09	0.349	-1.52	F13A1
P07900-2	Isoform 2 of Heat shock protein HSP 90-alpha OS=Homo sapiens OX=9606 GN=HSP90AA1	34	42	176	27	854	98.1	5.16	0.348	-1.52	HSP90AA1
Q09028	Histone-binding protein RBBP4 OS=Homo sapiens OX=9606 GN=RBBP4 PE=1 SV=3	17	3	3	3	425	47.6	4.89	0.348	-1.52	RBBP4
P14625	Endoplasmin OS=Homo sapiens OX=9606 GN=HSP90B1 PE=1 SV=1	50	42	167	40	803	92.4	4.84	0.346	-1.53	HSP90B1
P49588-2	Isoform 2 of Alanine--tRNA ligase, cytoplasmic OS=Homo sapiens OX=9606 GN=AARS	8	3	4	3	992	109.2	5.57	0.345	-1.54	AARS
P07197	Neurofilament medium polypeptide OS=Homo sapiens OX=9606 GN=NEFM PE=1 SV=3	4	3	21	1	916	102.4	4.91	0.344	-1.54	NEFM
Q15056	Eukaryotic translation initiation factor 4H OS=Homo sapiens OX=9606 GN=EIF4H PE=1 SV=5	21	4	11	4	248	27.4	7.23	0.343	-1.54	EIF4H
Q96A72	Protein mago nashi homolog 2 OS=Homo sapiens OX=9606 GN=MAGOHB PE=1 SV=1	17	2	3	2	148	17.3	6.39	0.343	-1.55	MAGOHB
F8VXU5	Vacuolar protein sorting-associated protein 29 OS=Homo sapiens OX=9606 GN=VPS29 PE=1 SV=1	31	5	10	5	214	24	8.18	0.34	-1.56	VPS29
A0A0B4J2C3	Translationally-controlled tumor protein OS=Homo sapiens OX=9606 GN=TPT1 PE=1 SV=1	48	7	20	7	197	22.6	5.24	0.339	-1.56	TPT1
P49321-3	Isoform 3 of Nuclear autoantigenic sperm protein OS=Homo sapiens OX=9606 GN=NASP	4	3	3	3	790	86.2	4.35	0.339	-1.56	NASP
P51161-2	Isoform 2 of Gastrotropin OS=Homo sapiens OX=9606 GN=FABP6	21	2	5	2	177	19.9	9.26	0.338	-1.57	FABP6
A0A075B749	Myomegalin OS=Homo sapiens OX=9606 GN=PDE4DIP PE=1 SV=2	1	2	5	1	2482	280.3	5.55	0.333	-1.59	PDE4DIP
P62847-4	Isoform 4 of 40S ribosomal protein S24 OS=Homo sapiens OX=9606 GN=RPS24	16	5	9	5	289	32.4	10.15	0.329	-1.6	RPS24
P26640	Valine--tRNA ligase OS=Homo sapiens OX=9606 GN=VARS PE=1 SV=4	4	4	10	4	1264	140.4	7.59	0.324	-1.63	VARS
K7ES70	Microfibril-associated glycoprotein 4 OS=Homo sapiens OX=9606 GN=MFAP4 PE=1 SV=1	30	5	19	5	280	31.3	5.87	0.321	-1.64	MFAP4
P16152	Carbonyl reductase [NADPH] 1 OS=Homo sapiens OX=9606 GN=CBR1 PE=1 SV=3	51	11	32	8	277	30.4	8.32	0.321	-1.64	CBR1
O00299	Chloride intracellular channel protein 1 OS=Homo sapiens OX=9606 GN=CLIC1 PE=1 SV=4	43	11	41	10	241	26.9	5.17	0.321	-1.64	CLIC1
P07910	Heterogeneous nuclear ribonucleoproteins C1/C2 OS=Homo sapiens OX=9606 GN=HNRNPC PE=1 SV=4	19	6	17	6	306	33.7	5.08	0.317	-1.66	HNRNPC
P08758	Annexin A5 OS=Homo sapiens OX=9606 GN=ANXA5 PE=1 SV=2	90	41	197	40	320	35.9	5.05	0.316	-1.66	ANXA5
Q96QK1	Vacuolar protein sorting-associated protein 35 OS=Homo sapiens OX=9606 GN=VPS35 PE=1 SV=2	14	8	17	7	796	91.6	5.49	0.309	-1.7	VPS35
P51452	Dual specificity protein phosphatase 3 OS=Homo sapiens OX=9606 GN=DUSP3 PE=1 SV=1	35	5	11	5	185	20.5	7.8	0.304	-1.72	DUSP3
Q9UGI8	Testin OS=Homo sapiens OX=9606 GN=TES PE=1 SV=1	26	10	17	10	421	48	7.68	0.303	-1.72	TES
P30085	UMP-CMP kinase OS=Homo sapiens OX=9606 GN=CMPK1 PE=1 SV=3	19	3	4	3	196	22.2	5.57	0.302	-1.73	CMPK1
P15880	40S ribosomal protein S2 OS=Homo sapiens OX=9606 GN=RPS2 PE=1 SV=2	26	6	9	6	293	31.3	10.24	0.298	-1.75	RPS2
I3L504	Eukaryotic translation initiation factor 5A-1 OS=Homo sapiens OX=9606 GN=EIF5A PE=1 SV=1	23	4	20	4	186	20.5	5.25	0.297	-1.75	EIF5A
Q01813	ATP-dependent 6-phosphofructokinase, platelet type OS=Homo sapiens OX=9606 GN=PFKP PE=1 SV=2	15	10	11	8	784	85.5	7.55	0.293	-1.77	PFKP
P55058	Phospholipid transfer protein OS=Homo sapiens OX=9606 GN=PLTP PE=1 SV=1	16	3	3	3	493	54.7	7.01	0.291	-1.78	PLTP
P0DJI8	Serum amyloid A-1 protein OS=Homo sapiens OX=9606 GN=SAA1 PE=1 SV=1	75	11	54	7	122	13.5	6.79	0.29	-1.79	SAA1
Q8NBS9	Thioredoxin domain-containing protein 5 OS=Homo sapiens OX=9606 GN=TXNDC5 PE=1 SV=2	42	13	34	13	432	47.6	5.97	0.288	-1.8	TXNDC5
O00303	Eukaryotic translation initiation factor 3 subunit F OS=Homo sapiens OX=9606 GN=EIF3F PE=1 SV=1	8	2	2	2	357	37.5	5.45	0.287	-1.8	EIF3F
P27824-2	Isoform 2 of Calnexin OS=Homo sapiens OX=9606 GN=CANX	11	5	7	5	627	71.5	4.7	0.286	-1.81	CANX
O75083	WD repeat-containing protein 1 OS=Homo sapiens OX=9606 GN=WDR1 PE=1 SV=4	34	18	38	18	606	66.2	6.65	0.283	-1.82	WDR1
P27797	Calreticulin OS=Homo sapiens OX=9606 GN=CALR PE=1 SV=1	48	18	51	18	417	48.1	4.44	0.279	-1.84	CALR
Q07960	Rho GTPase-activating protein 1 OS=Homo sapiens OX=9606 GN=ARHGAP1 PE=1 SV=1	10	4	7	4	439	50.4	6.29	0.276	-1.86	ARHGAP1
P22314	Ubiquitin-like modifier-activating enzyme 1 OS=Homo sapiens OX=9606 GN=UBA1 PE=1 SV=3	46	29	63	29	1058	117.8	5.76	0.276	-1.86	UBA1
B0QY89	Eukaryotic translation initiation factor 3 subunit L OS=Homo sapiens OX=9606 GN=EIF3L PE=1 SV=1	4	2	3	2	607	70.9	6.65	0.273	-1.87	EIF3L
Q14141	Septin-6 OS=Homo sapiens OX=9606 GN=SEPT6 PE=1 SV=4	18	8	31	2	434	49.7	6.67	0.266	-1.91	SEPT6
P08238	Heat shock protein HSP 90-beta OS=Homo sapiens OX=9606 GN=HSP90AB1 PE=1 SV=4	45	37	129	20	724	83.2	5.03	0.266	-1.91	HSP90AB1
P43490	Nicotinamide phosphoribosyltransferase OS=Homo sapiens OX=9606 GN=NAMPT PE=1 SV=1	28	12	19	12	491	55.5	7.15	0.262	-1.93	NAMPT
P40121	Macrophage-capping protein OS=Homo sapiens OX=9606 GN=CAPG PE=1 SV=2	30	9	24	9	348	38.5	6.19	0.262	-1.93	CAPG
P02741	C-reactive protein OS=Homo sapiens OX=9606 GN=CRP PE=1 SV=1	21	6	16	6	224	25	5.63	0.262	-1.93	CRP
P30101	Protein disulfide-isomerase A3 OS=Homo sapiens OX=9606 GN=PDIA3 PE=1 SV=4	56	27	87	23	505	56.7	6.35	0.261	-1.94	PDIA3
P62820	Ras-related protein Rab-1A OS=Homo sapiens OX=9606 GN=RAB1A PE=1 SV=3	31	5	11	1	205	22.7	6.21	0.257	-1.96	RAB1A
P06702	Protein S100-A9 OS=Homo sapiens OX=9606 GN=S100A9 PE=1 SV=1	61	4	16	4	114	13.2	6.13	0.255	-1.97	S100A9
P52788	Spermine synthase OS=Homo sapiens OX=9606 GN=SMS PE=1 SV=2	18	4	7	4	366	41.2	5.02	0.227	-2.14	SMS
Q86YZ3	Hornerin OS=Homo sapiens OX=9606 GN=HRNR PE=1 SV=2	8	3	5	3	2850	282.2	10.04	0.227	-2.14	HRNR
P31146	Coronin-1A OS=Homo sapiens OX=9606 GN=CORO1A PE=1 SV=4	28	9	18	9	461	51	6.68	0.214	-2.22	CORO1A
Q15102	Platelet-activating factor acetylhydrolase IB subunit gamma OS=Homo sapiens OX=9606 GN=PAFAH1B3 PE=1 SV=1	42	7	9	7	231	25.7	6.84	0.205	-2.29	PAFAH1B3
Q13451	Peptidyl-prolyl cis-trans isomerase FKBP5 OS=Homo sapiens OX=9606 GN=FKBP5 PE=1 SV=2	12	3	3	3	457	51.2	5.9	0.2	-2.32	FKBP5
P69891	Hemoglobin subunit gamma-1 OS=Homo sapiens OX=9606 GN=HBG1 PE=1 SV=2	69	9	534	2	147	16.1	7.2	0.198	-2.34	HBG1
P22626	Heterogeneous nuclear ribonucleoproteins A2/B1 OS=Homo sapiens OX=9606 GN=HNRNPA2B1 PE=1 SV=2	53	13	18	13	353	37.4	8.95	0.197	-2.34	HNRNPA2B1
A0A286YEY5	Immunoglobulin heavy constant alpha 2 (Fragment) OS=Homo sapiens OX=9606 GN=IGHA2 PE=1 SV=1	17	8	94	2	391	42.3	5.63	0.195	-2.36	IGHA2
Q9H773	dCTP pyrophosphatase 1 OS=Homo sapiens OX=9606 GN=DCTPP1 PE=1 SV=1	42	4	5	4	170	18.7	5.03	0.194	-2.36	DCTPP1
Q13347	Eukaryotic translation initiation factor 3 subunit I OS=Homo sapiens OX=9606 GN=EIF3I PE=1 SV=1	15	4	10	4	325	36.5	5.64	0.186	-2.43	EIF3I
A8MUS3	60S ribosomal protein L23a OS=Homo sapiens OX=9606 GN=RPL23A PE=1 SV=1	16	4	8	4	194	21.9	10.48	0.178	-2.49	RPL23A
F5H6Q1	Ubiquitin thioesterase OS=Homo sapiens OX=9606 GN=OTUB1 PE=1 SV=1	30	5	11	5	280	32.3	4.87	0.176	-2.5	OTUB1
P31939	Bifunctional purine biosynthesis protein PURH OS=Homo sapiens OX=9606 GN=ATIC PE=1 SV=3	28	14	25	14	592	64.6	6.71	0.172	-2.54	ATIC
P42025	Beta-centractin OS=Homo sapiens OX=9606 GN=ACTR1B PE=1 SV=1	25	4	12	1	376	42.3	6.4	0.171	-2.55	ACTR1B
Q04446	1,4-alpha-glucan-branching enzyme OS=Homo sapiens OX=9606 GN=GBE1 PE=1 SV=3	23	8	13	8	702	80.4	6.32	0.168	-2.57	GBE1
P08246	Neutrophil elastase OS=Homo sapiens OX=9606 GN=ELANE PE=1 SV=1	6	2	4	2	267	28.5	9.35	0.167	-2.58	ELANE
Q14974	Importin subunit beta-1 OS=Homo sapiens OX=9606 GN=KPNB1 PE=1 SV=2	8	5	9	5	876	97.1	4.78	0.163	-2.62	KPNB1
P51991-2	Isoform 2 of Heterogeneous nuclear ribonucleoprotein A3 OS=Homo sapiens OX=9606 GN=HNRNPA3	26	6	9	1	356	37	8.31	0.157	-2.67	HNRNPA3
P60981	Destrin OS=Homo sapiens OX=9606 GN=DSTN PE=1 SV=3	30	7	33	5	165	18.5	7.85	0.154	-2.7	DSTN
Q12864	Cadherin-17 OS=Homo sapiens OX=9606 GN=CDH17 PE=2 SV=3	12	6	6	6	832	92.2	5.14	0.137	-2.87	CDH17
P12277	Creatine kinase B-type OS=Homo sapiens OX=9606 GN=CKB PE=1 SV=1	78	31	96	31	381	42.6	5.59	0.136	-2.88	CKB
O00764	Pyridoxal kinase OS=Homo sapiens OX=9606 GN=PDXK PE=1 SV=1	40	8	11	8	312	35.1	6.13	0.119	-3.07	PDXK

## Sheet: Ileum
Supplementary File 3: Proteomic changes in the human PD appendix and ileum
Proteomic changes in PD Ileum
Accession	Description	Coverage....	X..Peptides	X..PSMs	X..Unique.Peptides	X..AAs	MW..kDa.	calc..pI	Abundance.Ratio: PD/Control	Abundance.Ratio: log2 PD/Control	geneID
P02768	Serum albumin OS=Homo sapiens OX=9606 GN=ALB PE=1 SV=2	63	50	3463	50	609	69.3	6.28	1.283	0.36	ALB
P68871	Hemoglobin subunit beta OS=Homo sapiens OX=9606 GN=HBB PE=1 SV=2	96	16	2500	9	147	16	7.28	1.523	0.61	HBB
P69905	Hemoglobin subunit alpha OS=Homo sapiens OX=9606 GN=HBA1 PE=1 SV=2	95	15	2430	15	142	15.2	8.68	1.518	0.6	HBA1
P04406	Glyceraldehyde-3-phosphate dehydrogenase OS=Homo sapiens OX=9606 GN=GAPDH PE=1 SV=3	90	39	1933	7	335	36	8.46	0.742	-0.43	GAPDH
P60709	Actin, cytoplasmic 1 OS=Homo sapiens OX=9606 GN=ACTB PE=1 SV=1	72	35	1724	11	375	41.7	5.48	0.82	-0.29	ACTB
P63267	Actin, gamma-enteric smooth muscle OS=Homo sapiens OX=9606 GN=ACTG2 PE=1 SV=1	86	35	1639	5	376	41.9	5.48	1.755	0.81	ACTG2
P02042	Hemoglobin subunit delta OS=Homo sapiens OX=9606 GN=HBD PE=1 SV=2	87	13	1387	6	147	16	8.05	1.483	0.57	HBD
P06733	Alpha-enolase OS=Homo sapiens OX=9606 GN=ENO1 PE=1 SV=2	79	43	1170	15	434	47.1	7.39	0.816	-0.29	ENO1
P07148	Fatty acid-binding protein, liver OS=Homo sapiens OX=9606 GN=FABP1 PE=1 SV=1	75	16	1160	16	127	14.2	7.18	0.392	-1.35	FABP1
P06733-2	Isoform MBP-1 of Alpha-enolase OS=Homo sapiens OX=9606 GN=ENO1	79	28	972	1	341	36.9	6.28	1.3	0.38	ENO1
O43707	Alpha-actinin-4 OS=Homo sapiens OX=9606 GN=ACTN4 PE=1 SV=2	74	78	914	45	911	104.8	5.44	0.702	-0.51	ACTN4
P12814-2	Isoform 2 of Alpha-actinin-1 OS=Homo sapiens OX=9606 GN=ACTN1	77	79	838	58	887	102.6	5.5	1.279	0.36	ACTN1
P07951-2	Isoform 2 of Tropomyosin beta chain OS=Homo sapiens OX=9606 GN=TPM2	93	55	828	6	284	33	4.67	1.628	0.7	TPM2
P01009	Alpha-1-antitrypsin OS=Homo sapiens OX=9606 GN=SERPINA1 PE=1 SV=3	70	47	798	5	418	46.7	5.59	2.94	1.56	SERPINA1
O75369	Filamin-B OS=Homo sapiens OX=9606 GN=FLNB PE=1 SV=2	58	128	783	112	2602	278	5.73	0.65	-0.62	FLNB
P11142	Heat shock cognate 71 kDa protein OS=Homo sapiens OX=9606 GN=HSPA8 PE=1 SV=1	70	48	776	23	646	70.9	5.52	0.739	-0.44	HSPA8
A0A024R6I7	Alpha-1-antitrypsin OS=Homo sapiens OX=9606 GN=SERPINA1 PE=1 SV=1	70	47	773	5	418	46.7	5.59	1.252	0.32	SERPINA1
P11021	Endoplasmic reticulum chaperone BiP OS=Homo sapiens OX=9606 GN=HSPA5 PE=1 SV=2	73	60	771	57	654	72.3	5.16	0.804	-0.31	HSPA5
Q6ZN40	Tropomyosin 1 (Alpha), isoform CRA_f OS=Homo sapiens OX=9606 GN=TPM1 PE=1 SV=1	86	58	749	1	326	37.4	4.72	1.312	0.39	TPM1
Q09666	Neuroblast differentiation-associated protein AHNAK OS=Homo sapiens OX=9606 GN=AHNAK PE=1 SV=2	59	199	734	199	5890	628.7	6.15	1.552	0.63	AHNAK
P05062	Fructose-bisphosphate aldolase B OS=Homo sapiens OX=9606 GN=ALDOB PE=1 SV=2	60	31	730	30	364	39.4	7.87	0.512	-0.97	ALDOB
P09493-7	Isoform 7 of Tropomyosin alpha-1 chain OS=Homo sapiens OX=9606 GN=TPM1	87	56	718	0	284	32.7	4.74	1.299	0.38	TPM1
P09493-8	Isoform 8 of Tropomyosin alpha-1 chain OS=Homo sapiens OX=9606 GN=TPM1	85	54	708	0	284	32.8	4.75	0.813	-0.3	TPM1
P69891	Hemoglobin subunit gamma-1 OS=Homo sapiens OX=9606 GN=HBG1 PE=1 SV=2	55	7	676	1	147	16.1	7.2	2.122	1.09	HBG1
A0A0G2JIW1	Heat shock 70 kDa protein 1B OS=Homo sapiens OX=9606 GN=HSPA1B PE=1 SV=1	68	48	675	30	642	70.1	5.66	1.246	0.32	HSPA1B
P69892	Hemoglobin subunit gamma-2 OS=Homo sapiens OX=9606 GN=HBG2 PE=1 SV=2	55	7	675	1	147	16.1	7.2	1.645	0.72	HBG2
P01024	Complement C3 OS=Homo sapiens OX=9606 GN=C3 PE=1 SV=2	61	96	651	96	1663	187	6.4	0.688	-0.54	C3
P14410	Sucrase-isomaltase, intestinal OS=Homo sapiens OX=9606 GN=SI PE=1 SV=6	53	85	587	84	1827	209.3	5.64	0.733	-0.45	SI
P07237	Protein disulfide-isomerase OS=Homo sapiens OX=9606 GN=P4HB PE=1 SV=3	71	51	584	51	508	57.1	4.87	0.854	-0.23	P4HB
P00558	Phosphoglycerate kinase 1 OS=Homo sapiens OX=9606 GN=PGK1 PE=1 SV=3	78	37	569	32	417	44.6	8.1	0.868	-0.2	PGK1
U3KQK0	Histone H2B OS=Homo sapiens OX=9606 GN=HIST1H2BN PE=1 SV=1	52	14	516	3	166	18.8	10.54	0.327	-1.61	HIST1H2BN
P05787-2	Isoform 2 of Keratin, type II cytoskeletal 8 OS=Homo sapiens OX=9606 GN=KRT8	66	56	515	47	511	56.6	5.43	0.501	-1	KRT8
P00352	Retinal dehydrogenase 1 OS=Homo sapiens OX=9606 GN=ALDH1A1 PE=1 SV=2	46	33	512	29	501	54.8	6.73	0.857	-0.22	ALDH1A1
P07355-2	Isoform 2 of Annexin A2 OS=Homo sapiens OX=9606 GN=ANXA2	70	41	508	41	357	40.4	8.37	0.759	-0.4	ANXA2
P54652	Heat shock-related 70 kDa protein 2 OS=Homo sapiens OX=9606 GN=HSPA2 PE=1 SV=1	57	34	496	17	639	70	5.74	0.737	-0.44	HSPA2
P23527	Histone H2B type 1-O OS=Homo sapiens OX=9606 GN=HIST1H2BO PE=1 SV=3	67	13	495	2	126	13.9	10.32	0.299	-1.74	HIST1H2BO
P67936-2	Isoform 2 of Tropomyosin alpha-4 chain OS=Homo sapiens OX=9606 GN=TPM4	63	35	482	3	284	32.7	4.73	0.648	-0.63	TPM4
P08133	Annexin A6 OS=Homo sapiens OX=9606 GN=ANXA6 PE=1 SV=3	76	61	476	61	673	75.8	5.6	0.559	-0.84	ANXA6
P62805	Histone H4 OS=Homo sapiens OX=9606 GN=HIST1H4A PE=1 SV=2	62	17	468	17	103	11.4	11.36	0.316	-1.66	HIST1H4A
Q13813	Spectrin alpha chain, non-erythrocytic 1 OS=Homo sapiens OX=9606 GN=SPTAN1 PE=1 SV=3	55	115	461	1	2472	284.4	5.35	1.24	0.31	SPTAN1
P67936	Tropomyosin alpha-4 chain OS=Homo sapiens OX=9606 GN=TPM4 PE=1 SV=3	66	33	453	8	248	28.5	4.69	0.834	-0.26	TPM4
A8K7I4	Calcium-activated chloride channel regulator 1 OS=Homo sapiens OX=9606 GN=CLCA1 PE=1 SV=3	44	38	452	38	914	100.2	6.37	0.827	-0.27	CLCA1
P26038	Moesin OS=Homo sapiens OX=9606 GN=MSN PE=1 SV=3	66	55	452	41	577	67.8	6.4	1.28	0.36	MSN
P12111	Collagen alpha-3(VI) chain OS=Homo sapiens OX=9606 GN=COL6A3 PE=1 SV=5	38	106	450	106	3177	343.5	6.68	0.477	-1.07	COL6A3
P55072	Transitional endoplasmic reticulum ATPase OS=Homo sapiens OX=9606 GN=VCP PE=1 SV=4	58	56	441	56	806	89.3	5.26	0.854	-0.23	VCP
P05091	Aldehyde dehydrogenase, mitochondrial OS=Homo sapiens OX=9606 GN=ALDH2 PE=1 SV=2	58	38	435	33	517	56.3	7.05	0.851	-0.23	ALDH2
Q9Y6R7	IgGFc-binding protein OS=Homo sapiens OX=9606 GN=FCGBP PE=1 SV=3	21	51	428	51	5405	571.6	5.34	0.744	-0.43	FCGBP
A0A0A0MTS2	Glucose-6-phosphate isomerase (Fragment) OS=Homo sapiens OX=9606 GN=GPI PE=1 SV=1	79	37	421	37	573	64.8	9.04	0.797	-0.33	GPI
P00338	L-lactate dehydrogenase A chain OS=Homo sapiens OX=9606 GN=LDHA PE=1 SV=2	61	30	414	24	332	36.7	8.27	0.832	-0.27	LDHA
P06753-5	Isoform 5 of Tropomyosin alpha-3 chain OS=Homo sapiens OX=9606 GN=TPM3	74	37	409	8	248	28.9	4.75	0.869	-0.2	TPM3
J3KN67	Tropomyosin alpha-3 chain OS=Homo sapiens OX=9606 GN=TPM3 PE=1 SV=1	69	38	402	3	285	33.2	4.77	0.777	-0.36	TPM3
P29401	Transketolase OS=Homo sapiens OX=9606 GN=TKT PE=1 SV=3	60	39	398	39	623	67.8	7.66	0.69	-0.54	TKT
P31327-3	Isoform 3 of Carbamoyl-phosphate synthase [ammonia], mitochondrial OS=Homo sapiens OX=9606 GN=CPS1	55	72	394	72	1506	165.5	6.79	0.84	-0.25	CPS1
P08758	Annexin A5 OS=Homo sapiens OX=9606 GN=ANXA5 PE=1 SV=2	85	35	380	33	320	35.9	5.05	0.445	-1.17	ANXA5
P60174	Triosephosphate isomerase OS=Homo sapiens OX=9606 GN=TPI1 PE=1 SV=3	73	21	361	21	286	30.8	5.92	0.797	-0.33	TPI1
Q05682	Caldesmon OS=Homo sapiens OX=9606 GN=CALD1 PE=1 SV=3	53	57	350	11	793	93.2	5.66	1.6	0.68	CALD1
P07900-2	Isoform 2 of Heat shock protein HSP 90-alpha OS=Homo sapiens OX=9606 GN=HSP90AA1	45	48	340	32	854	98.1	5.16	0.824	-0.28	HSP90AA1
P50120	Retinol-binding protein 2 OS=Homo sapiens OX=9606 GN=RBP2 PE=1 SV=3	48	7	339	7	134	15.7	5.43	0.796	-0.33	RBP2
P09525	Annexin A4 OS=Homo sapiens OX=9606 GN=ANXA4 PE=1 SV=4	70	34	336	32	319	35.9	6.13	0.791	-0.34	ANXA4
P02787	Serotransferrin OS=Homo sapiens OX=9606 GN=TF PE=1 SV=3	36	32	331	32	698	77	7.12	0.843	-0.25	TF
P04040	Catalase OS=Homo sapiens OX=9606 GN=CAT PE=1 SV=3	70	43	316	43	527	59.7	7.39	0.821	-0.29	CAT
P00738	Haptoglobin OS=Homo sapiens OX=9606 GN=HP PE=1 SV=1	41	28	315	28	406	45.2	6.58	0.785	-0.35	HP
P09210	Glutathione S-transferase A2 OS=Homo sapiens OX=9606 GN=GSTA2 PE=1 SV=4	70	18	314	3	222	25.6	8.59	0.364	-1.46	GSTA2
Q6FI13	Histone H2A type 2-A OS=Homo sapiens OX=9606 GN=HIST2H2AA3 PE=1 SV=3	64	11	311	5	130	14.1	10.9	0.505	-0.98	HIST2H2AA3
P15144	Aminopeptidase N OS=Homo sapiens OX=9606 GN=ANPEP PE=1 SV=4	51	59	308	59	967	109.5	5.48	0.554	-0.85	ANPEP
F5H265	Polyubiquitin-C (Fragment) OS=Homo sapiens OX=9606 GN=UBC PE=1 SV=1	83	12	305	12	149	16.8	6.58	0.762	-0.39	UBC
O75874	Isocitrate dehydrogenase [NADP] cytoplasmic OS=Homo sapiens OX=9606 GN=IDH1 PE=1 SV=2	65	30	301	28	414	46.6	7.01	0.632	-0.66	IDH1
P55786	Puromycin-sensitive aminopeptidase OS=Homo sapiens OX=9606 GN=NPEPPS PE=1 SV=2	53	43	299	43	919	103.2	5.72	0.845	-0.24	NPEPPS
P08727	Keratin, type I cytoskeletal 19 OS=Homo sapiens OX=9606 GN=KRT19 PE=1 SV=4	73	35	293	21	400	44.1	5.14	0.355	-1.49	KRT19
P06576	ATP synthase subunit beta, mitochondrial OS=Homo sapiens OX=9606 GN=ATP5F1B PE=1 SV=3	74	29	293	29	529	56.5	5.4	1.554	0.64	ATP5F1B
Q93077	Histone H2A type 1-C OS=Homo sapiens OX=9606 GN=HIST1H2AC PE=1 SV=3	64	9	284	2	130	14.1	11.05	0.466	-1.1	HIST1H2AC
P13667	Protein disulfide-isomerase A4 OS=Homo sapiens OX=9606 GN=PDIA4 PE=1 SV=2	61	47	277	46	645	72.9	5.07	0.583	-0.78	PDIA4
P13796	Plastin-2 OS=Homo sapiens OX=9606 GN=LCP1 PE=1 SV=6	58	36	275	32	627	70.2	5.43	0.578	-0.79	LCP1
P0C0L5	Complement C4-B OS=Homo sapiens OX=9606 GN=C4B PE=1 SV=2	47	61	271	4	1744	192.6	7.27	0.824	-0.28	C4B
Q05682-4	Isoform 4 of Caldesmon OS=Homo sapiens OX=9606 GN=CALD1	63	47	269	1	538	62.6	6.37	1.149	0.2	CALD1
P00450	Ceruloplasmin OS=Homo sapiens OX=9606 GN=CP PE=1 SV=1	50	40	260	40	1065	122.1	5.72	0.619	-0.69	CP
A0A0A0MS08	Immunoglobulin heavy constant gamma 1 (Fragment) OS=Homo sapiens OX=9606 GN=IGHG1 PE=1 SV=1	37	12	259	4	399	43.9	6.96	1.733	0.79	IGHG1
P35900	Keratin, type I cytoskeletal 20 OS=Homo sapiens OX=9606 GN=KRT20 PE=1 SV=1	80	45	254	41	424	48.5	5.69	0.597	-0.74	KRT20
A0A286YEY4	Immunoglobulin heavy constant gamma 2 (Fragment) OS=Homo sapiens OX=9606 GN=IGHG2 PE=1 SV=1	30	12	253	5	395	43.8	6.52	0.859	-0.22	IGHG2
P62258	14-3-3 protein epsilon OS=Homo sapiens OX=9606 GN=YWHAE PE=1 SV=1	76	24	251	22	255	29.2	4.74	1.166	0.22	YWHAE
P51161-2	Isoform 2 of Gastrotropin OS=Homo sapiens OX=9606 GN=FABP6	66	19	249	19	177	19.9	9.26	0.01	-6.64	FABP6
P42765	3-ketoacyl-CoA thiolase, mitochondrial OS=Homo sapiens OX=9606 GN=ACAA2 PE=1 SV=2	62	28	249	28	397	41.9	8.09	1.297	0.38	ACAA2
P22105-4	Isoform 5 of Tenascin-X OS=Homo sapiens OX=9606 GN=TNXB	33	83	249	83	4245	458.2	5.17	1.403	0.49	TNXB
P01834	Immunoglobulin kappa constant OS=Homo sapiens OX=9606 GN=IGKC PE=1 SV=2	68	8	246	8	107	11.8	6.52	1.163	0.22	IGKC
P17661	Desmin OS=Homo sapiens OX=9606 GN=DES PE=1 SV=3	76	46	242	40	470	53.5	5.27	1.46	0.55	DES
Q01518	Adenylyl cyclase-associated protein 1 OS=Homo sapiens OX=9606 GN=CAP1 PE=1 SV=5	54	27	241	1	475	51.9	8.06	1.159	0.21	CAP1
P35241-5	Isoform 5 of Radixin OS=Homo sapiens OX=9606 GN=RDX	39	27	240	11	604	71	6.71	1.322	0.4	RDX
Q15582	Transforming growth factor-beta-induced protein ig-h3 OS=Homo sapiens OX=9606 GN=TGFBI PE=1 SV=1	60	33	236	33	683	74.6	7.71	1.205	0.27	TGFBI
P02675	Fibrinogen beta chain OS=Homo sapiens OX=9606 GN=FGB PE=1 SV=2	50	31	232	31	491	55.9	8.27	1.241	0.31	FGB
Q01518-2	Isoform 2 of Adenylyl cyclase-associated protein 1 OS=Homo sapiens OX=9606 GN=CAP1	54	27	227	1	474	51.8	8.06	0.617	-0.7	CAP1
P36871	Phosphoglucomutase-1 OS=Homo sapiens OX=9606 GN=PGM1 PE=1 SV=3	63	33	226	33	562	61.4	6.76	1.15	0.2	PGM1
P62937	Peptidyl-prolyl cis-trans isomerase A OS=Homo sapiens OX=9606 GN=PPIA PE=1 SV=2	63	13	225	11	165	18	7.81	0.715	-0.48	PPIA
P12277	Creatine kinase B-type OS=Homo sapiens OX=9606 GN=CKB PE=1 SV=1	64	26	223	26	381	42.6	5.59	0.597	-0.74	CKB
P46940	Ras GTPase-activating-like protein IQGAP1 OS=Homo sapiens OX=9606 GN=IQGAP1 PE=1 SV=1	54	62	223	62	1657	189.1	6.48	0.605	-0.73	IQGAP1
P00915	Carbonic anhydrase 1 OS=Homo sapiens OX=9606 GN=CA1 PE=1 SV=2	72	18	221	18	261	28.9	7.12	1.342	0.42	CA1
P12104	Fatty acid-binding protein, intestinal OS=Homo sapiens OX=9606 GN=FABP2 PE=1 SV=2	84	19	219	19	132	15.2	7.24	0.419	-1.25	FABP2
P04264	Keratin, type II cytoskeletal 1 OS=Homo sapiens OX=9606 GN=KRT1 PE=1 SV=6	58	39	214	34	644	66	8.12	0.688	-0.54	KRT1
P02790	Hemopexin OS=Homo sapiens OX=9606 GN=HPX PE=1 SV=2	42	23	214	22	462	51.6	7.02	1.297	0.38	HPX
P84243	Histone H3.3 OS=Homo sapiens OX=9606 GN=H3F3A PE=1 SV=2	49	8	212	1	136	15.3	11.27	0.337	-1.57	H3F3A
P38646	Stress-70 protein, mitochondrial OS=Homo sapiens OX=9606 GN=HSPA9 PE=1 SV=2	61	42	211	41	679	73.6	6.16	0.434	-1.2	HSPA9
P07737	Profilin-1 OS=Homo sapiens OX=9606 GN=PFN1 PE=1 SV=2	74	11	209	11	140	15	8.27	0.785	-0.35	PFN1
P23284	Peptidyl-prolyl cis-trans isomerase B OS=Homo sapiens OX=9606 GN=PPIB PE=1 SV=2	58	19	206	18	216	23.7	9.41	0.648	-0.63	PPIB
P50395	Rab GDP dissociation inhibitor beta OS=Homo sapiens OX=9606 GN=GDI2 PE=1 SV=2	53	29	204	22	445	50.6	6.47	0.817	-0.29	GDI2
P30041	Peroxiredoxin-6 OS=Homo sapiens OX=9606 GN=PRDX6 PE=1 SV=3	63	23	202	23	224	25	6.38	1.267	0.34	PRDX6
A0A286YEY1	Immunoglobulin heavy constant alpha 1 (Fragment) OS=Homo sapiens OX=9606 GN=IGHA1 PE=1 SV=1	50	14	200	4	398	42.8	5.64	1.245	0.32	IGHA1
P28838	Cytosol aminopeptidase OS=Homo sapiens OX=9606 GN=LAP3 PE=1 SV=3	59	29	200	29	519	56.1	7.93	0.683	-0.55	LAP3
P37837	Transaldolase OS=Homo sapiens OX=9606 GN=TALDO1 PE=1 SV=2	55	27	198	27	337	37.5	6.81	0.778	-0.36	TALDO1
Q14914	Prostaglandin reductase 1 OS=Homo sapiens OX=9606 GN=PTGR1 PE=1 SV=2	63	20	198	20	329	35.8	8.29	1.329	0.41	PTGR1
P12955	Xaa-Pro dipeptidase OS=Homo sapiens OX=9606 GN=PEPD PE=1 SV=3	34	16	197	16	493	54.5	6	0.706	-0.5	PEPD
Q16836	Hydroxyacyl-coenzyme A dehydrogenase, mitochondrial OS=Homo sapiens OX=9606 GN=HADH PE=1 SV=3	82	22	193	22	314	34.3	8.85	0.796	-0.33	HADH
P00326	Alcohol dehydrogenase 1C OS=Homo sapiens OX=9606 GN=ADH1C PE=1 SV=2	43	21	192	12	375	39.8	8.29	1.656	0.73	ADH1C
P35579	Myosin-9 OS=Homo sapiens OX=9606 GN=MYH9 PE=1 SV=4	44	72	188	64	1960	226.4	5.6	0.58	-0.79	MYH9
P52209	6-phosphogluconate dehydrogenase, decarboxylating OS=Homo sapiens OX=9606 GN=PGD PE=1 SV=3	58	26	184	26	483	53.1	7.23	0.821	-0.28	PGD
Q5TEC6	Histone H3 OS=Homo sapiens OX=9606 GN=HIST2H3PS2 PE=1 SV=1	26	6	183	1	136	15.4	11.27	0.113	-3.15	HIST2H3PS2
A0A087WVQ6	Clathrin heavy chain OS=Homo sapiens OX=9606 GN=CLTC PE=1 SV=1	43	57	183	57	1679	191.9	5.69	0.686	-0.54	CLTC
P30101	Protein disulfide-isomerase A3 OS=Homo sapiens OX=9606 GN=PDIA3 PE=1 SV=4	60	33	182	29	505	56.7	6.35	0.41	-1.29	PDIA3
P00505	Aspartate aminotransferase, mitochondrial OS=Homo sapiens OX=9606 GN=GOT2 PE=1 SV=3	49	23	181	23	430	47.5	9.01	0.818	-0.29	GOT2
P04083	Annexin A1 OS=Homo sapiens OX=9606 GN=ANXA1 PE=1 SV=2	59	22	180	22	346	38.7	7.02	0.745	-0.43	ANXA1
P99999	Cytochrome c OS=Homo sapiens OX=9606 GN=CYCS PE=1 SV=2	71	18	177	18	105	11.7	9.57	0.779	-0.36	CYCS
P00325	Alcohol dehydrogenase 1B OS=Homo sapiens OX=9606 GN=ADH1B PE=1 SV=2	51	20	177	11	375	39.8	8.29	1.322	0.4	ADH1B
P07954	Fumarate hydratase, mitochondrial OS=Homo sapiens OX=9606 GN=FH PE=1 SV=3	53	26	175	26	510	54.6	8.76	0.847	-0.24	FH
P02671	Fibrinogen alpha chain OS=Homo sapiens OX=9606 GN=FGA PE=1 SV=2	31	26	174	26	866	94.9	6.01	1.391	0.48	FGA
P02763	Alpha-1-acid glycoprotein 1 OS=Homo sapiens OX=9606 GN=ORM1 PE=1 SV=1	39	10	173	7	201	23.5	5.02	1.27	0.35	ORM1
K7EJH8	Alpha-actinin-4 (Fragment) OS=Homo sapiens OX=9606 GN=ACTN4 PE=1 SV=1	57	16	172	1	182	21.4	6.7	0.701	-0.51	ACTN4
P01871-2	Isoform 2 of Immunoglobulin heavy constant mu OS=Homo sapiens OX=9606 GN=IGHM	30	16	172	16	474	51.9	6.15	1.933	0.95	IGHM
Q14764	Major vault protein OS=Homo sapiens OX=9606 GN=MVP PE=1 SV=4	58	38	168	38	893	99.3	5.48	0.798	-0.33	MVP
A0A0G2JMB2	Immunoglobulin heavy constant alpha 2 (Fragment) OS=Homo sapiens OX=9606 GN=IGHA2 PE=1 SV=1	43	12	168	2	340	36.5	6.1	1.347	0.43	IGHA2
E7ER45	Maltase-glucoamylase, intestinal OS=Homo sapiens OX=9606 GN=MGAM PE=1 SV=2	35	51	168	47	2753	311.8	5.41	0.616	-0.7	MGAM
P27348	14-3-3 protein theta OS=Homo sapiens OX=9606 GN=YWHAQ PE=1 SV=1	45	17	165	11	245	27.7	4.78	0.802	-0.32	YWHAQ
P02647	Apolipoprotein A-I OS=Homo sapiens OX=9606 GN=APOA1 PE=1 SV=1	76	33	164	33	267	30.8	5.76	1.4	0.49	APOA1
P47989	Xanthine dehydrogenase/oxidase OS=Homo sapiens OX=9606 GN=XDH PE=1 SV=4	38	40	163	39	1333	146.3	7.66	0.484	-1.05	XDH
Q99497	Protein/nucleic acid deglycase DJ-1 OS=Homo sapiens OX=9606 GN=PARK7 PE=1 SV=2	68	16	162	16	189	19.9	6.79	1.254	0.33	PARK7
Q14697	Neutral alpha-glucosidase AB OS=Homo sapiens OX=9606 GN=GANAB PE=1 SV=3	64	44	161	44	944	106.8	6.14	0.793	-0.33	GANAB
P61604	10 kDa heat shock protein, mitochondrial OS=Homo sapiens OX=9606 GN=HSPE1 PE=1 SV=2	80	14	159	14	102	10.9	8.92	0.856	-0.22	HSPE1
Q12864	Cadherin-17 OS=Homo sapiens OX=9606 GN=CDH17 PE=2 SV=3	44	35	156	35	832	92.2	5.14	0.534	-0.9	CDH17
Q8N0Y7	Probable phosphoglycerate mutase 4 OS=Homo sapiens OX=9606 GN=PGAM4 PE=3 SV=1	35	9	152	1	254	28.8	6.65	0.837	-0.26	PGAM4
P61981	14-3-3 protein gamma OS=Homo sapiens OX=9606 GN=YWHAG PE=1 SV=2	46	13	149	7	247	28.3	4.89	0.7	-0.51	YWHAG
P00918	Carbonic anhydrase 2 OS=Homo sapiens OX=9606 GN=CA2 PE=1 SV=2	72	20	149	20	260	29.2	7.4	2.268	1.18	CA2
Q01082	Spectrin beta chain, non-erythrocytic 1 OS=Homo sapiens OX=9606 GN=SPTBN1 PE=1 SV=2	31	53	148	53	2364	274.4	5.57	0.81	-0.3	SPTBN1
P00480	Ornithine carbamoyltransferase, mitochondrial OS=Homo sapiens OX=9606 GN=OTC PE=1 SV=3	66	24	148	24	354	39.9	8.63	1.356	0.44	OTC
P01011	Alpha-1-antichymotrypsin OS=Homo sapiens OX=9606 GN=SERPINA3 PE=1 SV=2	54	25	147	15	423	47.6	5.52	1.412	0.5	SERPINA3
P22314	Ubiquitin-like modifier-activating enzyme 1 OS=Homo sapiens OX=9606 GN=UBA1 PE=1 SV=3	48	39	145	39	1058	117.8	5.76	0.739	-0.44	UBA1
P13645	Keratin, type I cytoskeletal 10 OS=Homo sapiens OX=9606 GN=KRT10 PE=1 SV=6	45	26	144	23	584	58.8	5.21	0.794	-0.33	KRT10
P34913	Bifunctional epoxide hydrolase 2 OS=Homo sapiens OX=9606 GN=EPHX2 PE=1 SV=2	52	24	142	24	555	62.6	6.28	2.131	1.09	EPHX2
Q14651	Plastin-1 OS=Homo sapiens OX=9606 GN=PLS1 PE=1 SV=2	54	30	141	27	629	70.2	5.41	0.629	-0.67	PLS1
A0A1B0GW23	ABHD14A-ACY1 readthrough (Fragment) OS=Homo sapiens OX=9606 GN=ABHD14A-ACY1 PE=4 SV=1	53	24	141	24	586	65.4	6.67	0.411	-1.28	ABHD14A-ACY1
P0C0S5	Histone H2A.Z OS=Homo sapiens OX=9606 GN=H2AFZ PE=1 SV=2	54	6	141	4	128	13.5	10.58	0.847	-0.24	H2AFZ
Q05707	Collagen alpha-1(XIV) chain OS=Homo sapiens OX=9606 GN=COL14A1 PE=1 SV=3	37	44	140	44	1796	193.4	5.3	1.265	0.34	COL14A1
Q15084-2	Isoform 2 of Protein disulfide-isomerase A6 OS=Homo sapiens OX=9606 GN=PDIA6	47	21	139	21	492	53.9	5.33	0.802	-0.32	PDIA6
Q8IUE6	Histone H2A type 2-B OS=Homo sapiens OX=9606 GN=HIST2H2AB PE=1 SV=3	63	8	137	3	130	14	10.89	0.534	-0.91	HIST2H2AB
P04181	Ornithine aminotransferase, mitochondrial OS=Homo sapiens OX=9606 GN=OAT PE=1 SV=1	63	23	137	23	439	48.5	7.03	0.563	-0.83	OAT
Q15746-6	Isoform Del-1790 of Myosin light chain kinase, smooth muscle OS=Homo sapiens OX=9606 GN=MYLK	15	27	136	1	1913	210.5	6.19	2.391	1.26	MYLK
P09972	Fructose-bisphosphate aldolase C OS=Homo sapiens OX=9606 GN=ALDOC PE=1 SV=2	46	15	136	14	364	39.4	6.87	0.81	-0.3	ALDOC
P07437	Tubulin beta chain OS=Homo sapiens OX=9606 GN=TUBB PE=1 SV=2	59	23	135	5	444	49.6	4.89	0.544	-0.88	TUBB
P35527	Keratin, type I cytoskeletal 9 OS=Homo sapiens OX=9606 GN=KRT9 PE=1 SV=3	71	28	132	28	623	62	5.24	0.683	-0.55	KRT9
Q9Y2T3-3	Isoform 3 of Guanine deaminase OS=Homo sapiens OX=9606 GN=GDA	63	23	131	23	471	52.8	5.85	0.808	-0.31	GDA
P25705	ATP synthase subunit alpha, mitochondrial OS=Homo sapiens OX=9606 GN=ATP5F1A PE=1 SV=1	55	26	130	26	553	59.7	9.13	1.534	0.62	ATP5F1A
Q3LXA3	Triokinase/FMN cyclase OS=Homo sapiens OX=9606 GN=TKFC PE=1 SV=2	68	28	129	28	575	58.9	7.49	1.261	0.33	TKFC
P35908	Keratin, type II cytoskeletal 2 epidermal OS=Homo sapiens OX=9606 GN=KRT2 PE=1 SV=2	65	31	128	23	639	65.4	8	0.58	-0.79	KRT2
P11766	Alcohol dehydrogenase class-3 OS=Homo sapiens OX=9606 GN=ADH5 PE=1 SV=4	52	19	128	19	374	39.7	7.49	1.188	0.25	ADH5
P14550	Alcohol dehydrogenase [NADP(+)] OS=Homo sapiens OX=9606 GN=AKR1A1 PE=1 SV=3	52	17	128	16	325	36.6	6.79	1.456	0.54	AKR1A1
P51888	Prolargin OS=Homo sapiens OX=9606 GN=PRELP PE=1 SV=1	39	15	127	15	382	43.8	9.38	2.22	1.15	PRELP
P0DOY2	Immunoglobulin lambda constant 2 OS=Homo sapiens OX=9606 GN=IGLC2 PE=1 SV=1	72	6	127	2	106	11.3	7.24	1.223	0.29	IGLC2
P25786-2	Isoform Long of Proteasome subunit alpha type-1 OS=Homo sapiens OX=9606 GN=PSMA1	67	19	126	19	269	30.2	6.99	0.772	-0.37	PSMA1
D6RF35	Vitamin D-binding protein OS=Homo sapiens OX=9606 GN=GC PE=1 SV=1	33	17	125	17	476	53	5.52	1.156	0.21	GC
Q9P2E9	Ribosome-binding protein 1 OS=Homo sapiens OX=9606 GN=RRBP1 PE=1 SV=5	29	36	124	36	1410	152.4	8.6	0.803	-0.32	RRBP1
Q9NQW7-3	Isoform 3 of Xaa-Pro aminopeptidase 1 OS=Homo sapiens OX=9606 GN=XPNPEP1	47	23	124	23	666	74.8	5.88	0.606	-0.72	XPNPEP1
Q5T4U5	Acyl-Coenzyme A dehydrogenase, C-4 to C-12 straight chain, isoform CRA_a OS=Homo sapiens OX=9606 GN=ACADM PE=1 SV=1	52	25	123	25	454	50.2	7.8	0.443	-1.17	ACADM
Q13885	Tubulin beta-2A chain OS=Homo sapiens OX=9606 GN=TUBB2A PE=1 SV=1	58	22	123	1	445	49.9	4.89	0.594	-0.75	TUBB2A
P38117-2	Isoform 2 of Electron transfer flavoprotein subunit beta OS=Homo sapiens OX=9606 GN=ETFB	35	14	121	14	346	37.4	7.17	0.838	-0.25	ETFB
C9JIF9	Acylamino-acid-releasing enzyme OS=Homo sapiens OX=9606 GN=APEH PE=1 SV=1	43	23	120	23	737	81.6	5.54	0.832	-0.27	APEH
Q13011	Delta(3,5)-Delta(2,4)-dienoyl-CoA isomerase, mitochondrial OS=Homo sapiens OX=9606 GN=ECH1 PE=1 SV=2	51	13	119	13	328	35.8	8	1.324	0.41	ECH1
P31948	Stress-induced-phosphoprotein 1 OS=Homo sapiens OX=9606 GN=STIP1 PE=1 SV=1	49	29	119	29	543	62.6	6.8	1.226	0.29	STIP1
P49721	Proteasome subunit beta type-2 OS=Homo sapiens OX=9606 GN=PSMB2 PE=1 SV=1	70	14	115	14	201	22.8	7.02	0.809	-0.31	PSMB2
P04350	Tubulin beta-4A chain OS=Homo sapiens OX=9606 GN=TUBB4A PE=1 SV=2	52	19	115	2	444	49.6	4.88	1.545	0.63	TUBB4A
Q96AC1-3	Isoform 3 of Fermitin family homolog 2 OS=Homo sapiens OX=9606 GN=FERMT2	48	26	115	26	687	78.6	6.7	0.712	-0.49	FERMT2
P27797	Calreticulin OS=Homo sapiens OX=9606 GN=CALR PE=1 SV=1	57	20	114	20	417	48.1	4.44	0.545	-0.88	CALR
Q9H2U2-2	Isoform 2 of Inorganic pyrophosphatase 2, mitochondrial OS=Homo sapiens OX=9606 GN=PPA2	42	14	114	13	349	39.6	6.92	1.309	0.39	PPA2
Q6XQN6	Nicotinate phosphoribosyltransferase OS=Homo sapiens OX=9606 GN=NAPRT PE=1 SV=2	57	22	114	22	538	57.5	5.68	0.731	-0.45	NAPRT
P48637	Glutathione synthetase OS=Homo sapiens OX=9606 GN=GSS PE=1 SV=1	51	23	113	23	474	52.4	5.92	0.872	-0.2	GSS
P19338	Nucleolin OS=Homo sapiens OX=9606 GN=NCL PE=1 SV=3	33	25	112	25	710	76.6	4.7	0.69	-0.54	NCL
Q71U36	Tubulin alpha-1A chain OS=Homo sapiens OX=9606 GN=TUBA1A PE=1 SV=1	53	20	112	1	451	50.1	5.06	1.209	0.27	TUBA1A
P20618	Proteasome subunit beta type-1 OS=Homo sapiens OX=9606 GN=PSMB1 PE=1 SV=2	73	16	111	16	241	26.5	8.13	0.774	-0.37	PSMB1
P07108-5	Isoform 5 of Acyl-CoA-binding protein OS=Homo sapiens OX=9606 GN=DBI	45	9	111	9	148	16.5	9.38	0.858	-0.22	DBI
P12532	Creatine kinase U-type, mitochondrial OS=Homo sapiens OX=9606 GN=CKMT1A PE=1 SV=1	44	18	110	18	417	47	8.34	1.163	0.22	CKMT1A
P11047	Laminin subunit gamma-1 OS=Homo sapiens OX=9606 GN=LAMC1 PE=1 SV=3	19	27	106	27	1609	177.5	5.12	0.793	-0.33	LAMC1
A0A0B4J231	Immunoglobulin lambda-like polypeptide 5 OS=Homo sapiens OX=9606 GN=IGLL5 PE=1 SV=1	39	7	106	4	215	23.1	8.84	1.258	0.33	IGLL5
P37802-2	Isoform 2 of Transgelin-2 OS=Homo sapiens OX=9606 GN=TAGLN2	50	13	105	13	220	24.4	8.25	0.823	-0.28	TAGLN2
P09622	Dihydrolipoyl dehydrogenase, mitochondrial OS=Homo sapiens OX=9606 GN=DLD PE=1 SV=2	46	16	105	16	509	54.1	7.85	0.867	-0.21	DLD
B7ZL91	Meprin A subunit OS=Homo sapiens OX=9606 GN=MEP1A PE=1 SV=1	24	14	104	14	774	87.8	5.78	0.241	-2.05	MEP1A
P27487	Dipeptidyl peptidase 4 OS=Homo sapiens OX=9606 GN=DPP4 PE=1 SV=2	36	25	104	25	766	88.2	6.04	0.857	-0.22	DPP4
O14818	Proteasome subunit alpha type-7 OS=Homo sapiens OX=9606 GN=PSMA7 PE=1 SV=1	56	14	104	14	248	27.9	8.46	0.725	-0.46	PSMA7
P36957	Dihydrolipoyllysine-residue succinyltransferase component of 2-oxoglutarate dehydrogenase complex, mitochondrial OS=Homo sapiens OX=9606 GN=DLST PE=1 SV=4	41	13	103	13	453	48.7	8.95	1.362	0.45	DLST
Q8NBS9	Thioredoxin domain-containing protein 5 OS=Homo sapiens OX=9606 GN=TXNDC5 PE=1 SV=2	54	21	102	21	432	47.6	5.97	0.667	-0.58	TXNDC5
Q04917	14-3-3 protein eta OS=Homo sapiens OX=9606 GN=YWHAH PE=1 SV=4	50	14	102	10	246	28.2	4.84	0.721	-0.47	YWHAH
P13797	Plastin-3 OS=Homo sapiens OX=9606 GN=PLS3 PE=1 SV=4	27	13	100	7	630	70.8	5.6	0.801	-0.32	PLS3
P02766	Transthyretin OS=Homo sapiens OX=9606 GN=TTR PE=1 SV=1	69	11	100	11	147	15.9	5.76	0.739	-0.44	TTR
P25311	Zinc-alpha-2-glycoprotein OS=Homo sapiens OX=9606 GN=AZGP1 PE=1 SV=2	49	16	100	16	298	34.2	6.05	0.827	-0.27	AZGP1
O60701	UDP-glucose 6-dehydrogenase OS=Homo sapiens OX=9606 GN=UGDH PE=1 SV=1	55	22	99	22	494	55	7.12	0.651	-0.62	UGDH
P49748-3	Isoform 3 of Very long-chain specific acyl-CoA dehydrogenase, mitochondrial OS=Homo sapiens OX=9606 GN=ACADVL	39	24	99	24	678	72.9	8.75	0.682	-0.55	ACADVL
Q9H4A4	Aminopeptidase B OS=Homo sapiens OX=9606 GN=RNPEP PE=1 SV=2	51	21	98	21	650	72.5	5.74	0.623	-0.68	RNPEP
P34932	Heat shock 70 kDa protein 4 OS=Homo sapiens OX=9606 GN=HSPA4 PE=1 SV=4	44	28	97	26	840	94.3	5.19	1.202	0.27	HSPA4
P55809	Succinyl-CoA:3-ketoacid coenzyme A transferase 1, mitochondrial OS=Homo sapiens OX=9606 GN=OXCT1 PE=1 SV=1	50	20	97	20	520	56.1	7.46	0.605	-0.72	OXCT1
P17931	Galectin-3 OS=Homo sapiens OX=9606 GN=LGALS3 PE=1 SV=5	32	9	96	9	250	26.1	8.56	0.537	-0.9	LGALS3
P13716	Delta-aminolevulinic acid dehydratase OS=Homo sapiens OX=9606 GN=ALAD PE=1 SV=1	66	16	96	16	330	36.3	6.79	1.244	0.31	ALAD
P25325-2	Isoform 2 of 3-mercaptopyruvate sulfurtransferase OS=Homo sapiens OX=9606 GN=MPST	63	18	95	17	317	35.2	6.61	0.654	-0.61	MPST
P04259	Keratin, type II cytoskeletal 6B OS=Homo sapiens OX=9606 GN=KRT6B PE=1 SV=5	23	15	95	2	564	60	8	1.476	0.56	KRT6B
O15144	Actin-related protein 2/3 complex subunit 2 OS=Homo sapiens OX=9606 GN=ARPC2 PE=1 SV=1	69	19	94	19	300	34.3	7.36	0.715	-0.48	ARPC2
P26641-2	Isoform 2 of Elongation factor 1-gamma OS=Homo sapiens OX=9606 GN=EEF1G	38	14	94	14	487	56.1	7.72	0.586	-0.77	EEF1G
P49327	Fatty acid synthase OS=Homo sapiens OX=9606 GN=FASN PE=1 SV=3	32	51	94	51	2511	273.3	6.44	0.568	-0.82	FASN
P30740	Leukocyte elastase inhibitor OS=Homo sapiens OX=9606 GN=SERPINB1 PE=1 SV=1	54	17	94	16	379	42.7	6.28	0.848	-0.24	SERPINB1
A0A0B4J269	Uncharacterized protein OS=Homo sapiens OX=9606 PE=1 SV=1	18	16	93	3	797	88.3	5.86	0.6	-0.74
P15531-2	Isoform 2 of Nucleoside diphosphate kinase A OS=Homo sapiens OX=9606 GN=NME1	55	10	93	1	177	19.6	5.58	0.84	-0.25	NME1
P19801-2	Isoform 2 of Amiloride-sensitive amine oxidase [copper-containing] OS=Homo sapiens OX=9606 GN=AOC1	36	22	90	22	770	87.2	7.17	0.75	-0.42	AOC1
P23368	NAD-dependent malic enzyme, mitochondrial OS=Homo sapiens OX=9606 GN=ME2 PE=1 SV=1	38	18	90	18	584	65.4	7.61	0.755	-0.41	ME2
P21291	Cysteine and glycine-rich protein 1 OS=Homo sapiens OX=9606 GN=CSRP1 PE=1 SV=3	33	7	89	7	193	20.6	8.57	3.588	1.84	CSRP1
G3V180	Dipeptidyl peptidase 3 OS=Homo sapiens OX=9606 GN=DPP3 PE=1 SV=1	59	32	88	32	757	84.3	5.03	0.682	-0.55	DPP3
P61158	Actin-related protein 3 OS=Homo sapiens OX=9606 GN=ACTR3 PE=1 SV=3	36	12	87	12	418	47.3	5.88	0.773	-0.37	ACTR3
Q16531	DNA damage-binding protein 1 OS=Homo sapiens OX=9606 GN=DDB1 PE=1 SV=1	24	23	87	23	1140	126.9	5.26	0.771	-0.37	DDB1
P16402	Histone H1.3 OS=Homo sapiens OX=9606 GN=HIST1H1D PE=1 SV=2	24	11	86	9	221	22.3	11.02	0.799	-0.32	HIST1H1D
P00488	Coagulation factor XIII A chain OS=Homo sapiens OX=9606 GN=F13A1 PE=1 SV=4	39	22	86	22	732	83.2	6.09	0.431	-1.21	F13A1
Q9Y281	Cofilin-2 OS=Homo sapiens OX=9606 GN=CFL2 PE=1 SV=1	66	13	85	5	166	18.7	7.88	0.689	-0.54	CFL2
Q9Y6U3	Adseverin OS=Homo sapiens OX=9606 GN=SCIN PE=1 SV=4	49	29	85	29	715	80.4	5.71	0.675	-0.57	SCIN
P00966	Argininosuccinate synthase OS=Homo sapiens OX=9606 GN=ASS1 PE=1 SV=2	43	18	85	18	412	46.5	8.02	0.689	-0.54	ASS1
Q01970	1-phosphatidylinositol 4,5-bisphosphate phosphodiesterase beta-3 OS=Homo sapiens OX=9606 GN=PLCB3 PE=1 SV=2	29	22	85	22	1234	138.7	5.9	0.809	-0.31	PLCB3
P12821	Angiotensin-converting enzyme OS=Homo sapiens OX=9606 GN=ACE PE=1 SV=1	28	25	84	25	1306	149.6	6.39	0.656	-0.61	ACE
P05023	Sodium/potassium-transporting ATPase subunit alpha-1 OS=Homo sapiens OX=9606 GN=ATP1A1 PE=1 SV=1	31	25	84	21	1023	112.8	5.49	1.393	0.48	ATP1A1
O95994	Anterior gradient protein 2 homolog OS=Homo sapiens OX=9606 GN=AGR2 PE=1 SV=1	56	10	84	9	175	20	9	1.182	0.24	AGR2
Q08257	Quinone oxidoreductase OS=Homo sapiens OX=9606 GN=CRYZ PE=1 SV=1	64	15	84	15	329	35.2	8.44	1.292	0.37	CRYZ
P59998-3	Isoform 3 of Actin-related protein 2/3 complex subunit 4 OS=Homo sapiens OX=9606 GN=ARPC4	49	9	83	9	187	21.6	8.59	0.676	-0.56	ARPC4
P56470	Galectin-4 OS=Homo sapiens OX=9606 GN=LGALS4 PE=1 SV=1	40	14	82	14	323	35.9	9.16	0.592	-0.76	LGALS4
P25787	Proteasome subunit alpha type-2 OS=Homo sapiens OX=9606 GN=PSMA2 PE=1 SV=2	48	10	82	10	234	25.9	7.43	0.688	-0.54	PSMA2
Q9UBQ7	Glyoxylate reductase/hydroxypyruvate reductase OS=Homo sapiens OX=9606 GN=GRHPR PE=1 SV=1	36	14	82	14	328	35.6	7.39	0.848	-0.24	GRHPR
Q15149	Plectin OS=Homo sapiens OX=9606 GN=PLEC PE=1 SV=3	11	43	82	42	4684	531.5	5.96	0.683	-0.55	PLEC
P06727	Apolipoprotein A-IV OS=Homo sapiens OX=9606 GN=APOA4 PE=1 SV=3	60	28	81	28	396	45.4	5.38	0.705	-0.51	APOA4
P31146	Coronin-1A OS=Homo sapiens OX=9606 GN=CORO1A PE=1 SV=4	34	16	80	7	461	51	6.68	0.45	-1.15	CORO1A
A0A087X1U0	Tryptase beta-2 OS=Homo sapiens OX=9606 GN=TPSB2 PE=1 SV=1	22	7	80	7	292	32.6	7.25	1.169	0.23	TPSB2
P00813	Adenosine deaminase OS=Homo sapiens OX=9606 GN=ADA PE=1 SV=3	72	27	80	27	363	40.7	5.95	0.736	-0.44	ADA
Q14103	Heterogeneous nuclear ribonucleoprotein D0 OS=Homo sapiens OX=9606 GN=HNRNPD PE=1 SV=1	23	11	77	10	355	38.4	7.81	1.192	0.25	HNRNPD
P52565	Rho GDP-dissociation inhibitor 1 OS=Homo sapiens OX=9606 GN=ARHGDIA PE=1 SV=3	50	15	77	15	204	23.2	5.11	0.791	-0.34	ARHGDIA
B1AK88	Capping protein (Actin filament) muscle Z-line, beta, isoform CRA_d OS=Homo sapiens OX=9606 GN=CAPZB PE=1 SV=1	37	10	77	10	301	33.8	6.43	0.729	-0.46	CAPZB
P07384	Calpain-1 catalytic subunit OS=Homo sapiens OX=9606 GN=CAPN1 PE=1 SV=1	36	18	77	18	714	81.8	5.67	0.836	-0.26	CAPN1
P50502	Hsc70-interacting protein OS=Homo sapiens OX=9606 GN=ST13 PE=1 SV=2	28	13	77	13	369	41.3	5.27	1.321	0.4	ST13
P07858	Cathepsin B OS=Homo sapiens OX=9606 GN=CTSB PE=1 SV=3	29	10	76	10	339	37.8	6.3	0.517	-0.95	CTSB
P49753	Acyl-coenzyme A thioesterase 2, mitochondrial OS=Homo sapiens OX=9606 GN=ACOT2 PE=1 SV=6	53	17	76	1	483	53.2	8.47	0.848	-0.24	ACOT2
Q9ULV4-3	Isoform 3 of Coronin-1C OS=Homo sapiens OX=9606 GN=CORO1C	27	13	75	13	527	58.9	7.75	0.771	-0.38	CORO1C
P28070	Proteasome subunit beta type-4 OS=Homo sapiens OX=9606 GN=PSMB4 PE=1 SV=4	50	9	75	9	264	29.2	5.97	0.749	-0.42	PSMB4
B4E1Z4	cDNA FLJ55673, highly similar to Complement factor B (EC 3.4.21.47) OS=Homo sapiens OX=9606 PE=1 SV=1	15	17	75	17	1266	140.9	7.18	0.856	-0.22
P61160	Actin-related protein 2 OS=Homo sapiens OX=9606 GN=ACTR2 PE=1 SV=1	41	14	75	14	394	44.7	6.74	0.703	-0.51	ACTR2
Q99832	T-complex protein 1 subunit eta OS=Homo sapiens OX=9606 GN=CCT7 PE=1 SV=2	42	17	74	17	543	59.3	7.65	1.2	0.26	CCT7
P28066	Proteasome subunit alpha type-5 OS=Homo sapiens OX=9606 GN=PSMA5 PE=1 SV=3	43	12	74	12	241	26.4	4.79	0.677	-0.56	PSMA5
Q07021	Complement component 1 Q subcomponent-binding protein, mitochondrial OS=Homo sapiens OX=9606 GN=C1QBP PE=1 SV=1	55	11	74	11	282	31.3	4.84	0.849	-0.24	C1QBP
P31937	3-hydroxyisobutyrate dehydrogenase, mitochondrial OS=Homo sapiens OX=9606 GN=HIBADH PE=1 SV=2	53	16	73	16	336	35.3	8.13	1.168	0.22	HIBADH
O95154	Aflatoxin B1 aldehyde reductase member 3 OS=Homo sapiens OX=9606 GN=AKR7A3 PE=1 SV=2	52	12	73	12	331	37.2	7.15	1.448	0.53	AKR7A3
P25788	Proteasome subunit alpha type-3 OS=Homo sapiens OX=9606 GN=PSMA3 PE=1 SV=2	47	12	72	12	255	28.4	5.33	0.655	-0.61	PSMA3
P15121	Aldose reductase OS=Homo sapiens OX=9606 GN=AKR1B1 PE=1 SV=3	54	10	71	9	316	35.8	6.98	0.802	-0.32	AKR1B1
P16930	Fumarylacetoacetase OS=Homo sapiens OX=9606 GN=FAH PE=1 SV=2	41	12	71	12	419	46.3	6.95	0.808	-0.31	FAH
P09327	Villin-1 OS=Homo sapiens OX=9606 GN=VIL1 PE=1 SV=4	47	28	71	28	827	92.6	6.39	0.403	-1.31	VIL1
P30048	Thioredoxin-dependent peroxide reductase, mitochondrial OS=Homo sapiens OX=9606 GN=PRDX3 PE=1 SV=3	32	11	70	11	256	27.7	7.78	1.202	0.27	PRDX3
Q9NVA2-2	Isoform 2 of Septin-11 OS=Homo sapiens OX=9606 GN=SEPT11	43	19	70	11	439	50.8	7.01	0.834	-0.26	SEPT11
P46926	Glucosamine-6-phosphate isomerase 1 OS=Homo sapiens OX=9606 GN=GNPDA1 PE=1 SV=1	61	13	70	10	289	32.6	6.92	0.817	-0.29	GNPDA1
Q01105	Protein SET OS=Homo sapiens OX=9606 GN=SET PE=1 SV=3	51	12	70	12	290	33.5	4.32	0.717	-0.48	SET
G3V5Z7	Proteasome subunit alpha type OS=Homo sapiens OX=9606 GN=PSMA6 PE=1 SV=1	34	9	69	9	252	28.1	6.76	0.753	-0.41	PSMA6
Q96C23	Aldose 1-epimerase OS=Homo sapiens OX=9606 GN=GALM PE=1 SV=1	48	13	69	13	342	37.7	6.65	0.4	-1.32	GALM
P27216-2	Isoform B of Annexin A13 OS=Homo sapiens OX=9606 GN=ANXA13	56	19	69	18	357	39.7	5.5	0.514	-0.96	ANXA13
O75083	WD repeat-containing protein 1 OS=Homo sapiens OX=9606 GN=WDR1 PE=1 SV=4	47	24	69	24	606	66.2	6.65	0.59	-0.76	WDR1
P20700	Lamin-B1 OS=Homo sapiens OX=9606 GN=LMNB1 PE=1 SV=2	41	22	69	19	586	66.4	5.16	0.636	-0.65	LMNB1
P19971	Thymidine phosphorylase OS=Homo sapiens OX=9606 GN=TYMP PE=1 SV=2	46	15	69	15	482	49.9	5.53	0.507	-0.98	TYMP
P20774	Mimecan OS=Homo sapiens OX=9606 GN=OGN PE=1 SV=1	38	13	67	13	298	33.9	5.63	0.873	-0.2	OGN
P15090	Fatty acid-binding protein, adipocyte OS=Homo sapiens OX=9606 GN=FABP4 PE=1 SV=3	67	11	67	11	132	14.7	7.14	0.375	-1.41	FABP4
P47895	Aldehyde dehydrogenase family 1 member A3 OS=Homo sapiens OX=9606 GN=ALDH1A3 PE=1 SV=2	30	14	67	11	512	56.1	7.25	0.668	-0.58	ALDH1A3
P09848	Lactase-phlorizin hydrolase OS=Homo sapiens OX=9606 GN=LCT PE=1 SV=3	20	29	67	28	1927	218.5	6.34	1.442	0.53	LCT
P62701	40S ribosomal protein S4, X isoform OS=Homo sapiens OX=9606 GN=RPS4X PE=1 SV=2	46	12	66	12	263	29.6	10.15	1.207	0.27	RPS4X
O00299	Chloride intracellular channel protein 1 OS=Homo sapiens OX=9606 GN=CLIC1 PE=1 SV=4	40	9	66	9	241	26.9	5.17	0.741	-0.43	CLIC1
P13010	X-ray repair cross-complementing protein 5 OS=Homo sapiens OX=9606 GN=XRCC5 PE=1 SV=3	45	24	66	24	732	82.7	5.81	0.673	-0.57	XRCC5
P08236	Beta-glucuronidase OS=Homo sapiens OX=9606 GN=GUSB PE=1 SV=2	34	15	66	15	651	74.7	7.02	0.86	-0.22	GUSB
E7EMB3	Calmodulin-2 OS=Homo sapiens OX=9606 GN=CALM2 PE=1 SV=1	43	7	66	7	196	21.7	4.56	0.794	-0.33	CALM2
P02743	Serum amyloid P-component OS=Homo sapiens OX=9606 GN=APCS PE=1 SV=2	31	9	66	9	223	25.4	6.54	1.537	0.62	APCS
P35237	Serpin B6 OS=Homo sapiens OX=9606 GN=SERPINB6 PE=1 SV=3	60	17	65	16	376	42.6	5.27	1.367	0.45	SERPINB6
P28062	Proteasome subunit beta type-8 OS=Homo sapiens OX=9606 GN=PSMB8 PE=1 SV=3	42	13	64	13	276	30.3	7.43	0.75	-0.41	PSMB8
O60547	GDP-mannose 4,6 dehydratase OS=Homo sapiens OX=9606 GN=GMDS PE=1 SV=1	51	13	64	13	372	41.9	7.31	2.204	1.14	GMDS
P07814	Bifunctional glutamate/proline--tRNA ligase OS=Homo sapiens OX=9606 GN=EPRS PE=1 SV=5	22	21	64	21	1512	170.5	7.33	0.635	-0.66	EPRS
P21810	Biglycan OS=Homo sapiens OX=9606 GN=BGN PE=1 SV=2	27	9	63	9	368	41.6	7.52	1.67	0.74	BGN
A0A087X1Z3	Proteasome activator complex subunit 2 OS=Homo sapiens OX=9606 GN=PSME2 PE=1 SV=1	59	12	63	12	254	29.1	6.71	0.816	-0.29	PSME2
P50440	Glycine amidinotransferase, mitochondrial OS=Homo sapiens OX=9606 GN=GATM PE=1 SV=1	38	13	63	13	423	48.4	8.05	1.165	0.22	GATM
P25789	Proteasome subunit alpha type-4 OS=Homo sapiens OX=9606 GN=PSMA4 PE=1 SV=1	34	11	62	11	261	29.5	7.72	0.669	-0.58	PSMA4
P14324	Farnesyl pyrophosphate synthase OS=Homo sapiens OX=9606 GN=FDPS PE=1 SV=4	48	12	62	12	419	48.2	6.15	0.678	-0.56	FDPS
P08779	Keratin, type I cytoskeletal 16 OS=Homo sapiens OX=9606 GN=KRT16 PE=1 SV=4	21	13	62	3	473	51.2	5.05	0.732	-0.45	KRT16
Q5VZU9	Tripeptidyl-peptidase 2 OS=Homo sapiens OX=9606 GN=TPP2 PE=1 SV=1	20	18	62	18	1262	139.7	6.52	0.783	-0.35	TPP2
P04792	Heat shock protein beta-1 OS=Homo sapiens OX=9606 GN=HSPB1 PE=1 SV=2	91	15	61	15	205	22.8	6.4	0.759	-0.4	HSPB1
P18124	60S ribosomal protein L7 OS=Homo sapiens OX=9606 GN=RPL7 PE=1 SV=1	34	11	61	11	248	29.2	10.65	0.87	-0.2	RPL7
E7EPK1	Septin-7 OS=Homo sapiens OX=9606 GN=SEPT7 PE=1 SV=2	31	12	61	11	437	50.7	8.63	1.471	0.56	SEPT7
P21695	Glycerol-3-phosphate dehydrogenase [NAD(+)], cytoplasmic OS=Homo sapiens OX=9606 GN=GPD1 PE=1 SV=4	60	16	61	16	349	37.5	6.18	0.716	-0.48	GPD1
O95336	6-phosphogluconolactonase OS=Homo sapiens OX=9606 GN=PGLS PE=1 SV=2	44	8	61	8	258	27.5	6.05	0.75	-0.41	PGLS
P54819	Adenylate kinase 2, mitochondrial OS=Homo sapiens OX=9606 GN=AK2 PE=1 SV=2	44	9	60	9	239	26.5	7.81	1.501	0.59	AK2
H7BY58	Protein-L-isoaspartate O-methyltransferase OS=Homo sapiens OX=9606 GN=PCMT1 PE=1 SV=1	50	10	60	10	286	30.3	6.73	1.249	0.32	PCMT1
Q5R3I4	Tetratricopeptide repeat protein 38 OS=Homo sapiens OX=9606 GN=TTC38 PE=1 SV=1	43	15	60	15	469	52.8	5.99	0.684	-0.55	TTC38
H3BRN4	4-aminobutyrate aminotransferase, mitochondrial OS=Homo sapiens OX=9606 GN=ABAT PE=1 SV=1	40	18	60	18	515	58.1	8.09	1.257	0.33	ABAT
P31153	S-adenosylmethionine synthase isoform type-2 OS=Homo sapiens OX=9606 GN=MAT2A PE=1 SV=1	30	12	60	12	395	43.6	6.48	0.753	-0.41	MAT2A
Q96CX2	BTB/POZ domain-containing protein KCTD12 OS=Homo sapiens OX=9606 GN=KCTD12 PE=1 SV=1	52	14	59	14	325	35.7	5.64	1.419	0.5	KCTD12
P40227	T-complex protein 1 subunit zeta OS=Homo sapiens OX=9606 GN=CCT6A PE=1 SV=3	39	18	59	18	531	58	6.68	1.161	0.21	CCT6A
P00167	Cytochrome b5 OS=Homo sapiens OX=9606 GN=CYB5A PE=1 SV=2	57	8	59	8	134	15.3	4.96	0.705	-0.5	CYB5A
P62269	40S ribosomal protein S18 OS=Homo sapiens OX=9606 GN=RPS18 PE=1 SV=3	56	11	58	8	152	17.7	10.99	0.853	-0.23	RPS18
Q9BUF5	Tubulin beta-6 chain OS=Homo sapiens OX=9606 GN=TUBB6 PE=1 SV=1	34	14	58	5	446	49.8	4.88	0.679	-0.56	TUBB6
P04217	Alpha-1B-glycoprotein OS=Homo sapiens OX=9606 GN=A1BG PE=1 SV=4	34	10	58	10	495	54.2	5.86	1.209	0.27	A1BG
Q93052	Lipoma-preferred partner OS=Homo sapiens OX=9606 GN=LPP PE=1 SV=1	37	20	58	17	612	65.7	7.37	2.048	1.03	LPP
Q9Y5Z4	Heme-binding protein 2 OS=Homo sapiens OX=9606 GN=HEBP2 PE=1 SV=1	51	11	58	11	205	22.9	4.63	0.75	-0.41	HEBP2
P62328	Thymosin beta-4 OS=Homo sapiens OX=9606 GN=TMSB4X PE=1 SV=2	57	5	58	5	44	5.1	5.06	1.397	0.48	TMSB4X
P01008	Antithrombin-III OS=Homo sapiens OX=9606 GN=SERPINC1 PE=1 SV=1	44	13	57	13	464	52.6	6.71	2.232	1.16	SERPINC1
P39019	40S ribosomal protein S19 OS=Homo sapiens OX=9606 GN=RPS19 PE=1 SV=2	43	9	57	3	145	16.1	10.32	1.329	0.41	RPS19
Q8WWA0	Intelectin-1 OS=Homo sapiens OX=9606 GN=ITLN1 PE=1 SV=1	23	8	57	3	313	34.9	6.01	1.393	0.48	ITLN1
P04066	Tissue alpha-L-fucosidase OS=Homo sapiens OX=9606 GN=FUCA1 PE=1 SV=4	53	15	57	15	466	53.7	6.84	0.521	-0.94	FUCA1
P19012	Keratin, type I cytoskeletal 15 OS=Homo sapiens OX=9606 GN=KRT15 PE=1 SV=3	15	9	57	1	456	49.2	4.77	0.561	-0.83	KRT15
P12956	X-ray repair cross-complementing protein 6 OS=Homo sapiens OX=9606 GN=XRCC6 PE=1 SV=2	38	22	57	22	609	69.8	6.64	0.504	-0.99	XRCC6
P30711	Glutathione S-transferase theta-1 OS=Homo sapiens OX=9606 GN=GSTT1 PE=1 SV=4	69	14	57	13	240	27.3	7.49	1.224	0.29	GSTT1
P53634	Dipeptidyl peptidase 1 OS=Homo sapiens OX=9606 GN=CTSC PE=1 SV=2	23	9	57	9	463	51.8	6.99	0.586	-0.77	CTSC
Q92688	Acidic leucine-rich nuclear phosphoprotein 32 family member B OS=Homo sapiens OX=9606 GN=ANP32B PE=1 SV=1	31	8	56	4	251	28.8	4.06	0.87	-0.2	ANP32B
P68104	Elongation factor 1-alpha 1 OS=Homo sapiens OX=9606 GN=EEF1A1 PE=1 SV=1	36	13	55	13	462	50.1	9.01	1.34	0.42	EEF1A1
A0A0G2JR65	Mucin-2 OS=Homo sapiens OX=9606 GN=MUC2 PE=1 SV=1	7	16	55	16	2817	303.2	5.88	0.503	-0.99	MUC2
P01833	Polymeric immunoglobulin receptor OS=Homo sapiens OX=9606 GN=PIGR PE=1 SV=4	11	11	54	11	764	83.2	5.74	0.708	-0.5	PIGR
Q15435	Protein phosphatase 1 regulatory subunit 7 OS=Homo sapiens OX=9606 GN=PPP1R7 PE=1 SV=1	46	14	54	14	360	41.5	4.91	1.168	0.22	PPP1R7
Q9UMS6-2	Isoform 2 of Synaptopodin-2 OS=Homo sapiens OX=9606 GN=SYNPO2	27	25	54	25	1261	136.3	8.79	2.139	1.1	SYNPO2
O95865	N(G),N(G)-dimethylarginine dimethylaminohydrolase 2 OS=Homo sapiens OX=9606 GN=DDAH2 PE=1 SV=1	49	8	54	7	285	29.6	6.01	0.705	-0.5	DDAH2
P04424	Argininosuccinate lyase OS=Homo sapiens OX=9606 GN=ASL PE=1 SV=4	30	15	54	15	464	51.6	6.48	0.847	-0.24	ASL
P49720	Proteasome subunit beta type-3 OS=Homo sapiens OX=9606 GN=PSMB3 PE=1 SV=2	47	9	54	9	205	22.9	6.55	0.754	-0.41	PSMB3
Q04837	Single-stranded DNA-binding protein, mitochondrial OS=Homo sapiens OX=9606 GN=SSBP1 PE=1 SV=1	68	10	53	10	148	17.2	9.6	0.692	-0.53	SSBP1
O95861	3'(2'),5'-bisphosphate nucleotidase 1 OS=Homo sapiens OX=9606 GN=BPNT1 PE=1 SV=1	44	11	53	11	308	33.4	5.69	0.783	-0.35	BPNT1
P26639-2	Isoform 2 of Threonine--tRNA ligase, cytoplasmic OS=Homo sapiens OX=9606 GN=TARS	22	16	53	16	756	86.8	6.77	0.783	-0.35	TARS
P16219	Short-chain specific acyl-CoA dehydrogenase, mitochondrial OS=Homo sapiens OX=9606 GN=ACADS PE=1 SV=1	53	16	53	16	412	44.3	7.99	0.557	-0.84	ACADS
P00492	Hypoxanthine-guanine phosphoribosyltransferase OS=Homo sapiens OX=9606 GN=HPRT1 PE=1 SV=2	48	9	53	8	218	24.6	6.68	0.858	-0.22	HPRT1
Q6NVY1	3-hydroxyisobutyryl-CoA hydrolase, mitochondrial OS=Homo sapiens OX=9606 GN=HIBCH PE=1 SV=2	35	13	52	13	386	43.5	8.19	0.818	-0.29	HIBCH
P51858	Hepatoma-derived growth factor OS=Homo sapiens OX=9606 GN=HDGF PE=1 SV=1	50	13	52	11	240	26.8	4.73	1.3	0.38	HDGF
Q9NRV9	Heme-binding protein 1 OS=Homo sapiens OX=9606 GN=HEBP1 PE=1 SV=1	66	10	52	10	189	21.1	5.8	0.464	-1.11	HEBP1
Q14141	Septin-6 OS=Homo sapiens OX=9606 GN=SEPT6 PE=1 SV=4	37	13	52	5	434	49.7	6.67	0.634	-0.66	SEPT6
Q969H8	Myeloid-derived growth factor OS=Homo sapiens OX=9606 GN=MYDGF PE=1 SV=1	30	5	51	5	173	18.8	6.68	0.78	-0.36	MYDGF
Q02952	A-kinase anchor protein 12 OS=Homo sapiens OX=9606 GN=AKAP12 PE=1 SV=4	23	27	51	27	1782	191.4	4.41	0.633	-0.66	AKAP12
Q15067-2	Isoform 2 of Peroxisomal acyl-coenzyme A oxidase 1 OS=Homo sapiens OX=9606 GN=ACOX1	40	17	50	17	660	74.6	7.62	1.45	0.54	ACOX1
P28065	Proteasome subunit beta type-9 OS=Homo sapiens OX=9606 GN=PSMB9 PE=1 SV=2	45	8	50	8	219	23.3	5.03	0.664	-0.59	PSMB9
P28161	Glutathione S-transferase Mu 2 OS=Homo sapiens OX=9606 GN=GSTM2 PE=1 SV=2	59	12	50	6	218	25.7	6.37	0.466	-1.1	GSTM2
P09936	Ubiquitin carboxyl-terminal hydrolase isozyme L1 OS=Homo sapiens OX=9606 GN=UCHL1 PE=1 SV=2	48	10	50	10	223	24.8	5.48	0.761	-0.39	UCHL1
P12081	Histidine--tRNA ligase, cytoplasmic OS=Homo sapiens OX=9606 GN=HARS PE=1 SV=2	25	13	49	13	509	57.4	5.88	0.769	-0.38	HARS
P55084	Trifunctional enzyme subunit beta, mitochondrial OS=Homo sapiens OX=9606 GN=HADHB PE=1 SV=3	47	17	49	17	474	51.3	9.41	0.756	-0.4	HADHB
P14866	Heterogeneous nuclear ribonucleoprotein L OS=Homo sapiens OX=9606 GN=HNRNPL PE=1 SV=2	30	9	49	9	589	64.1	8.22	0.532	-0.91	HNRNPL
E9PRY8	Elongation factor 1-delta OS=Homo sapiens OX=9606 GN=EEF1D PE=1 SV=1	14	9	48	1	697	76.5	7.05	0.866	-0.21	EEF1D
Q14019	Coactosin-like protein OS=Homo sapiens OX=9606 GN=COTL1 PE=1 SV=3	46	10	48	10	142	15.9	5.67	0.668	-0.58	COTL1
P46783	40S ribosomal protein S10 OS=Homo sapiens OX=9606 GN=RPS10 PE=1 SV=1	53	9	48	2	165	18.9	10.15	1.951	0.96	RPS10
P08294	Extracellular superoxide dismutase [Cu-Zn] OS=Homo sapiens OX=9606 GN=SOD3 PE=1 SV=2	28	6	48	6	240	25.8	6.61	1.459	0.54	SOD3
P22352	Glutathione peroxidase 3 OS=Homo sapiens OX=9606 GN=GPX3 PE=1 SV=2	28	6	47	6	226	25.5	8.13	1.218	0.29	GPX3
P62993	Growth factor receptor-bound protein 2 OS=Homo sapiens OX=9606 GN=GRB2 PE=1 SV=1	49	9	47	9	217	25.2	6.32	0.83	-0.27	GRB2
P07686	Beta-hexosaminidase subunit beta OS=Homo sapiens OX=9606 GN=HEXB PE=1 SV=3	33	17	46	17	556	63.1	6.76	0.575	-0.8	HEXB
O14558	Heat shock protein beta-6 OS=Homo sapiens OX=9606 GN=HSPB6 PE=1 SV=2	78	8	46	8	160	17.1	6.4	0.725	-0.46	HSPB6
M0R2L9	40S ribosomal protein S19 (Fragment) OS=Homo sapiens OX=9606 GN=RPS19 PE=1 SV=1	69	7	46	1	71	8.2	8.88	0.813	-0.3	RPS19
Q86VP6	Cullin-associated NEDD8-dissociated protein 1 OS=Homo sapiens OX=9606 GN=CAND1 PE=1 SV=2	26	18	46	18	1230	136.3	5.78	0.823	-0.28	CAND1
Q9NR12-2	Isoform 2 of PDZ and LIM domain protein 7 OS=Homo sapiens OX=9606 GN=PDLIM7	28	9	46	9	423	46.5	8.34	1.671	0.74	PDLIM7
A0A087WXI5	Cadherin-1 OS=Homo sapiens OX=9606 GN=CDH1 PE=1 SV=1	19	8	46	8	903	100	4.79	0.849	-0.24	CDH1
O43488	Aflatoxin B1 aldehyde reductase member 2 OS=Homo sapiens OX=9606 GN=AKR7A2 PE=1 SV=3	25	9	46	9	359	39.6	7.17	0.845	-0.24	AKR7A2
P20810-6	Isoform 6 of Calpastatin OS=Homo sapiens OX=9606 GN=CAST	21	14	45	14	791	84.9	5.36	1.594	0.67	CAST
P19823	Inter-alpha-trypsin inhibitor heavy chain H2 OS=Homo sapiens OX=9606 GN=ITIH2 PE=1 SV=2	21	12	45	12	946	106.4	6.86	1.213	0.28	ITIH2
P11216	Glycogen phosphorylase, brain form OS=Homo sapiens OX=9606 GN=PYGB PE=1 SV=5	38	29	45	23	843	96.6	6.86	0.707	-0.5	PYGB
P50995	Annexin A11 OS=Homo sapiens OX=9606 GN=ANXA11 PE=1 SV=1	26	11	45	10	505	54.4	7.65	0.542	-0.88	ANXA11
P29692-3	Isoform 3 of Elongation factor 1-delta OS=Homo sapiens OX=9606 GN=EEF1D	38	9	44	1	257	28.5	4.92	2.952	1.56	EEF1D
P02794	Ferritin heavy chain OS=Homo sapiens OX=9606 GN=FTH1 PE=1 SV=2	63	11	44	11	183	21.2	5.55	1.612	0.69	FTH1
P05455	Lupus La protein OS=Homo sapiens OX=9606 GN=SSB PE=1 SV=2	40	15	44	15	408	46.8	7.12	0.705	-0.5	SSB
Q01469	Fatty acid-binding protein, epidermal OS=Homo sapiens OX=9606 GN=FABP5 PE=1 SV=3	24	7	44	7	135	15.2	7.01	0.601	-0.73	FABP5
Q99714	3-hydroxyacyl-CoA dehydrogenase type-2 OS=Homo sapiens OX=9606 GN=HSD17B10 PE=1 SV=3	64	11	43	11	261	26.9	7.78	0.869	-0.2	HSD17B10
P63244	Receptor of activated protein C kinase 1 OS=Homo sapiens OX=9606 GN=RACK1 PE=1 SV=3	33	9	43	9	317	35.1	7.69	1.151	0.2	RACK1
A6NFX8	ADP-sugar pyrophosphatase OS=Homo sapiens OX=9606 GN=NUDT5 PE=1 SV=1	50	8	43	8	232	25.9	5.19	0.818	-0.29	NUDT5
P52907	F-actin-capping protein subunit alpha-1 OS=Homo sapiens OX=9606 GN=CAPZA1 PE=1 SV=3	54	12	43	9	286	32.9	5.69	0.814	-0.3	CAPZA1
P40121	Macrophage-capping protein OS=Homo sapiens OX=9606 GN=CAPG PE=1 SV=2	49	12	43	12	348	38.5	6.19	0.645	-0.63	CAPG
Q16820	Meprin A subunit beta OS=Homo sapiens OX=9606 GN=MEP1B PE=1 SV=3	20	11	43	11	701	79.5	5.74	0.325	-1.62	MEP1B
Q14194-2	Isoform LCRMP-1 of Dihydropyrimidinase-related protein 1 OS=Homo sapiens OX=9606 GN=CRMP1	7	4	42	1	686	74.2	6.86	0.663	-0.59	CRMP1
Q15819	Ubiquitin-conjugating enzyme E2 variant 2 OS=Homo sapiens OX=9606 GN=UBE2V2 PE=1 SV=4	42	7	42	2	145	16.4	8.09	0.657	-0.61	UBE2V2
Q9Y6C2	EMILIN-1 OS=Homo sapiens OX=9606 GN=EMILIN1 PE=1 SV=3	17	14	42	14	1016	106.6	5.17	0.856	-0.22	EMILIN1
P40306	Proteasome subunit beta type-10 OS=Homo sapiens OX=9606 GN=PSMB10 PE=1 SV=1	40	7	42	7	273	28.9	7.81	0.611	-0.71	PSMB10
A0A0B4J2C3	Translationally-controlled tumor protein OS=Homo sapiens OX=9606 GN=TPT1 PE=1 SV=1	71	8	42	8	197	22.6	5.24	0.622	-0.69	TPT1
H3BP20	Beta-hexosaminidase OS=Homo sapiens OX=9606 GN=HEXA PE=1 SV=1	24	9	42	9	540	62	5.21	0.495	-1.01	HEXA
Q8WWU7	Intelectin-2 OS=Homo sapiens OX=9606 GN=ITLN2 PE=2 SV=1	27	7	42	2	325	36.2	8.28	3.627	1.86	ITLN2
Q96BW5	Phosphotriesterase-related protein OS=Homo sapiens OX=9606 GN=PTER PE=1 SV=1	40	11	41	11	349	39	6.52	0.859	-0.22	PTER
P53999	Activated RNA polymerase II transcriptional coactivator p15 OS=Homo sapiens OX=9606 GN=SUB1 PE=1 SV=3	47	9	41	9	127	14.4	9.6	0.534	-0.9	SUB1
P05388	60S acidic ribosomal protein P0 OS=Homo sapiens OX=9606 GN=RPLP0 PE=1 SV=1	37	8	41	8	317	34.3	5.97	0.792	-0.34	RPLP0
E9PEB5	Far upstream element-binding protein 1 OS=Homo sapiens OX=9606 GN=FUBP1 PE=1 SV=1	18	10	41	9	655	68.9	7.93	1.336	0.42	FUBP1
Q8WU39	Marginal zone B- and B1-cell-specific protein OS=Homo sapiens OX=9606 GN=MZB1 PE=1 SV=1	45	6	41	6	189	20.7	5.57	0.558	-0.84	MZB1
A0A087WSV8	Nucleobindin 2, isoform CRA_b OS=Homo sapiens OX=9606 GN=NUCB2 PE=1 SV=1	59	22	41	21	420	50.2	5.12	1.821	0.86	NUCB2
Q9BUT1	3-hydroxybutyrate dehydrogenase type 2 OS=Homo sapiens OX=9606 GN=BDH2 PE=1 SV=2	40	9	41	9	245	26.7	7.65	1.189	0.25	BDH2
P49773	Histidine triad nucleotide-binding protein 1 OS=Homo sapiens OX=9606 GN=HINT1 PE=1 SV=2	56	7	40	7	126	13.8	6.95	1.485	0.57	HINT1
P30613	Pyruvate kinase PKLR OS=Homo sapiens OX=9606 GN=PKLR PE=1 SV=2	11	6	40	3	574	61.8	7.74	0.835	-0.26	PKLR
Q9NVS9	Pyridoxine-5'-phosphate oxidase OS=Homo sapiens OX=9606 GN=PNPO PE=1 SV=1	50	11	40	11	261	30	7.06	0.67	-0.58	PNPO
P07203	Glutathione peroxidase 1 OS=Homo sapiens OX=9606 GN=GPX1 PE=1 SV=4	37	6	40	6	203	22.1	6.55	0.737	-0.44	GPX1
M0QYS1	60S ribosomal protein L13a (Fragment) OS=Homo sapiens OX=9606 GN=RPL13A PE=1 SV=2	27	8	40	8	210	24.2	10.86	1.232	0.3	RPL13A
O60888-2	Isoform A of Protein CutA OS=Homo sapiens OX=9606 GN=CUTA	28	4	40	4	198	20.9	5.48	1.166	0.22	CUTA
Q9HC35	Echinoderm microtubule-associated protein-like 4 OS=Homo sapiens OX=9606 GN=EML4 PE=1 SV=3	14	13	40	13	981	108.8	6.4	1.149	0.2	EML4
H0YC42	Uncharacterized protein OS=Homo sapiens OX=9606 PE=4 SV=2	43	11	40	11	278	31.2	6.19	1.831	0.87
P04746	Pancreatic alpha-amylase OS=Homo sapiens OX=9606 GN=AMY2A PE=1 SV=2	47	17	39	4	511	57.7	7.05	0.264	-1.92	AMY2A
I3L504	Eukaryotic translation initiation factor 5A-1 OS=Homo sapiens OX=9606 GN=EIF5A PE=1 SV=1	34	9	39	9	186	20.5	5.25	0.751	-0.41	EIF5A
P35754	Glutaredoxin-1 OS=Homo sapiens OX=9606 GN=GLRX PE=1 SV=2	63	6	39	6	106	11.8	8.09	0.78	-0.36	GLRX
C9JDL1	Ketohexokinase (Fragment) OS=Homo sapiens OX=9606 GN=KHK PE=1 SV=1	42	12	39	4	279	30.9	5.92	0.64	-0.64	KHK
O43447	Peptidyl-prolyl cis-trans isomerase H OS=Homo sapiens OX=9606 GN=PPIH PE=1 SV=1	15	3	39	1	177	19.2	8.07	0.412	-1.28	PPIH
Q14847-2	Isoform 2 of LIM and SH3 domain protein 1 OS=Homo sapiens OX=9606 GN=LASP1	37	11	38	11	323	36	8.62	1.586	0.67	LASP1
P60981	Destrin OS=Homo sapiens OX=9606 GN=DSTN PE=1 SV=3	30	7	38	4	165	18.5	7.85	0.516	-0.95	DSTN
Q08380	Galectin-3-binding protein OS=Homo sapiens OX=9606 GN=LGALS3BP PE=1 SV=1	22	9	38	9	585	65.3	5.27	0.563	-0.83	LGALS3BP
M0QXB5	Persulfide dioxygenase ETHE1, mitochondrial OS=Homo sapiens OX=9606 GN=ETHE1 PE=1 SV=1	23	5	38	5	260	28.4	6.52	0.853	-0.23	ETHE1
Q8WUM4-2	Isoform 2 of Programmed cell death 6-interacting protein OS=Homo sapiens OX=9606 GN=PDCD6IP	24	15	38	15	873	96.7	6.52	1.214	0.28	PDCD6IP
P02144	Myoglobin OS=Homo sapiens OX=9606 GN=MB PE=1 SV=2	54	9	38	9	154	17.2	7.68	1.922	0.94	MB
P16083	Ribosyldihydronicotinamide dehydrogenase [quinone] OS=Homo sapiens OX=9606 GN=NQO2 PE=1 SV=5	40	10	38	10	231	25.9	6.29	0.723	-0.47	NQO2
E9PBP6	Microsomal triglyceride transfer protein large subunit OS=Homo sapiens OX=9606 GN=MTTP PE=1 SV=1	33	24	37	24	921	102.6	8.21	0.674	-0.57	MTTP
P08473	Neprilysin OS=Homo sapiens OX=9606 GN=MME PE=1 SV=2	40	19	37	19	750	85.5	5.73	1.291	0.37	MME
P13489	Ribonuclease inhibitor OS=Homo sapiens OX=9606 GN=RNH1 PE=1 SV=2	18	8	37	8	461	49.9	4.82	1.217	0.28	RNH1
Q9Y5P6-2	Isoform 2 of Mannose-1-phosphate guanyltransferase beta OS=Homo sapiens OX=9606 GN=GMPPB	29	7	37	7	387	42.6	6.29	1.158	0.21	GMPPB
P48147	Prolyl endopeptidase OS=Homo sapiens OX=9606 GN=PREP PE=1 SV=2	33	17	37	17	710	80.6	5.86	0.49	-1.03	PREP
P24844	Myosin regulatory light polypeptide 9 OS=Homo sapiens OX=9606 GN=MYL9 PE=1 SV=4	69	9	37	4	172	19.8	4.92	1.505	0.59	MYL9
Q06141	Regenerating islet-derived protein 3-alpha OS=Homo sapiens OX=9606 GN=REG3A PE=1 SV=1	37	2	37	2	175	19.4	7.64	1.557	0.64	REG3A
P10645	Chromogranin-A OS=Homo sapiens OX=9606 GN=CHGA PE=1 SV=7	52	15	36	15	457	50.7	4.6	1.262	0.34	CHGA
P63010-2	Isoform 2 of AP-2 complex subunit beta OS=Homo sapiens OX=9606 GN=AP2B1	22	15	36	9	951	105.6	5.34	0.566	-0.82	AP2B1
Q9UHL4	Dipeptidyl peptidase 2 OS=Homo sapiens OX=9606 GN=DPP7 PE=1 SV=3	17	7	36	7	492	54.3	6.32	1.15	0.2	DPP7
P19961	Alpha-amylase 2B OS=Homo sapiens OX=9606 GN=AMY2B PE=1 SV=1	45	16	36	3	511	57.7	7.09	0.251	-2	AMY2B
Q92599	Septin-8 OS=Homo sapiens OX=9606 GN=SEPT8 PE=1 SV=4	18	7	36	2	483	55.7	6.28	0.723	-0.47	SEPT8
P52566	Rho GDP-dissociation inhibitor 2 OS=Homo sapiens OX=9606 GN=ARHGDIB PE=1 SV=3	55	11	36	11	201	23	5.21	0.511	-0.97	ARHGDIB
Q9BXN1	Asporin OS=Homo sapiens OX=9606 GN=ASPN PE=1 SV=2	37	12	35	12	380	43.4	7.08	0.845	-0.24	ASPN
P26583	High mobility group protein B2 OS=Homo sapiens OX=9606 GN=HMGB2 PE=1 SV=2	25	9	35	7	209	24	7.81	1.212	0.28	HMGB2
P32455	Guanylate-binding protein 1 OS=Homo sapiens OX=9606 GN=GBP1 PE=1 SV=2	23	11	35	9	592	67.9	6.32	0.74	-0.43	GBP1
Q10567	AP-1 complex subunit beta-1 OS=Homo sapiens OX=9606 GN=AP1B1 PE=1 SV=2	24	17	35	11	949	104.6	5.06	0.507	-0.98	AP1B1
P16401	Histone H1.5 OS=Homo sapiens OX=9606 GN=HIST1H1B PE=1 SV=3	23	10	35	8	226	22.6	10.92	0.416	-1.27	HIST1H1B
P06132	Uroporphyrinogen decarboxylase OS=Homo sapiens OX=9606 GN=UROD PE=1 SV=2	58	9	35	9	367	40.8	6.14	0.817	-0.29	UROD
P22626	Heterogeneous nuclear ribonucleoproteins A2/B1 OS=Homo sapiens OX=9606 GN=HNRNPA2B1 PE=1 SV=2	42	16	34	14	353	37.4	8.95	0.661	-0.6	HNRNPA2B1
P28072	Proteasome subunit beta type-6 OS=Homo sapiens OX=9606 GN=PSMB6 PE=1 SV=4	34	5	34	5	239	25.3	4.92	0.823	-0.28	PSMB6
Q15257	Serine/threonine-protein phosphatase 2A activator OS=Homo sapiens OX=9606 GN=PTPA PE=1 SV=3	47	10	34	10	358	40.6	5.94	0.867	-0.21	PTPA
Q92597	Protein NDRG1 OS=Homo sapiens OX=9606 GN=NDRG1 PE=1 SV=1	36	9	34	9	394	42.8	5.82	1.46	0.55	NDRG1
P08603	Complement factor H OS=Homo sapiens OX=9606 GN=CFH PE=1 SV=4	11	11	34	10	1231	139	6.61	1.249	0.32	CFH
Q15075	Early endosome antigen 1 OS=Homo sapiens OX=9606 GN=EEA1 PE=1 SV=2	13	16	33	16	1411	162.4	5.68	0.783	-0.35	EEA1
P35573	Glycogen debranching enzyme OS=Homo sapiens OX=9606 GN=AGL PE=1 SV=3	12	12	33	12	1532	174.7	6.76	0.847	-0.24	AGL
Q13642-4	Isoform 4 of Four and a half LIM domains protein 1 OS=Homo sapiens OX=9606 GN=FHL1	17	4	33	4	309	35	8.32	1.633	0.71	FHL1
Q9BWD1-2	Isoform 2 of Acetyl-CoA acetyltransferase, cytosolic OS=Homo sapiens OX=9606 GN=ACAT2	38	8	33	8	426	44.6	8.46	0.698	-0.52	ACAT2
P06737	Glycogen phosphorylase, liver form OS=Homo sapiens OX=9606 GN=PYGL PE=1 SV=4	30	22	33	15	847	97.1	7.17	0.528	-0.92	PYGL
Q7Z406-2	Isoform 2 of Myosin-14 OS=Homo sapiens OX=9606 GN=MYH14	4	8	33	1	2036	231.9	5.6	0.413	-1.28	MYH14
P04080	Cystatin-B OS=Homo sapiens OX=9606 GN=CSTB PE=1 SV=2	55	4	33	4	98	11.1	7.56	1.219	0.29	CSTB
P09488	Glutathione S-transferase Mu 1 OS=Homo sapiens OX=9606 GN=GSTM1 PE=1 SV=3	39	9	33	3	218	25.7	6.7	0.186	-2.42	GSTM1
Q16881	Thioredoxin reductase 1, cytoplasmic OS=Homo sapiens OX=9606 GN=TXNRD1 PE=1 SV=3	31	14	32	14	649	70.9	7.39	0.58	-0.79	TXNRD1
P02760	Protein AMBP OS=Homo sapiens OX=9606 GN=AMBP PE=1 SV=1	17	5	32	5	352	39	6.25	0.575	-0.8	AMBP
O15511	Actin-related protein 2/3 complex subunit 5 OS=Homo sapiens OX=9606 GN=ARPC5 PE=1 SV=3	46	6	32	6	151	16.3	5.67	0.784	-0.35	ARPC5
Q03252	Lamin-B2 OS=Homo sapiens OX=9606 GN=LMNB2 PE=1 SV=4	25	14	32	11	620	69.9	5.59	0.596	-0.75	LMNB2
Q15631	Translin OS=Homo sapiens OX=9606 GN=TSN PE=1 SV=1	40	5	32	5	228	26.2	6.44	0.659	-0.6	TSN
Q96IU4	Protein ABHD14B OS=Homo sapiens OX=9606 GN=ABHD14B PE=1 SV=1	35	5	32	5	210	22.3	6.4	0.863	-0.21	ABHD14B
Q9BRA2	Thioredoxin domain-containing protein 17 OS=Homo sapiens OX=9606 GN=TXNDC17 PE=1 SV=1	33	4	32	4	123	13.9	5.52	0.517	-0.95	TXNDC17
A0A0U1RRM4	Polypyrimidine tract-binding protein 1 OS=Homo sapiens OX=9606 GN=PTBP1 PE=1 SV=1	38	12	32	12	588	62.4	9.1	0.809	-0.31	PTBP1
O15230	Laminin subunit alpha-5 OS=Homo sapiens OX=9606 GN=LAMA5 PE=1 SV=8	9	23	32	23	3695	399.5	7.02	0.782	-0.36	LAMA5
O15143	Actin-related protein 2/3 complex subunit 1B OS=Homo sapiens OX=9606 GN=ARPC1B PE=1 SV=3	30	9	32	9	372	40.9	8.35	0.692	-0.53	ARPC1B
P50053-2	Isoform A of Ketohexokinase OS=Homo sapiens OX=9606 GN=KHK	33	9	32	1	298	32.7	5.94	0.811	-0.3	KHK
P09651	Heterogeneous nuclear ribonucleoprotein A1 OS=Homo sapiens OX=9606 GN=HNRNPA1 PE=1 SV=5	32	14	32	12	372	38.7	9.13	0.514	-0.96	HNRNPA1
A8MUS3	60S ribosomal protein L23a OS=Homo sapiens OX=9606 GN=RPL23A PE=1 SV=1	28	8	32	8	194	21.9	10.48	1.375	0.46	RPL23A
A0A0B4J2B5	Immunoglobulin heavy variable 3/OR16-9 (non-functional) (Fragment) OS=Homo sapiens OX=9606 GN=IGHV3OR16-9 PE=1 SV=1	38	3	32	1	98	10.7	8.46	1.332	0.41	IGHV3OR16-9
Q9H477	Ribokinase OS=Homo sapiens OX=9606 GN=RBKS PE=1 SV=1	36	6	32	6	322	34.1	5.05	0.69	-0.53	RBKS
E7EX59	Propionyl-CoA carboxylase beta chain, mitochondrial OS=Homo sapiens OX=9606 GN=PCCB PE=1 SV=1	22	9	32	9	570	61.6	7.99	0.803	-0.32	PCCB
P67809	Nuclease-sensitive element-binding protein 1 OS=Homo sapiens OX=9606 GN=YBX1 PE=1 SV=3	34	8	31	4	324	35.9	9.88	1.38	0.46	YBX1
Q96I99	Succinate--CoA ligase [GDP-forming] subunit beta, mitochondrial OS=Homo sapiens OX=9606 GN=SUCLG2 PE=1 SV=2	31	15	31	15	432	46.5	6.39	0.514	-0.96	SUCLG2
P50552	Vasodilator-stimulated phosphoprotein OS=Homo sapiens OX=9606 GN=VASP PE=1 SV=3	27	9	31	9	380	39.8	8.94	0.842	-0.25	VASP
E7EX17	Eukaryotic translation initiation factor 4B OS=Homo sapiens OX=9606 GN=EIF4B PE=1 SV=1	17	9	30	9	616	69.7	5.67	1.494	0.58	EIF4B
O15061	Synemin OS=Homo sapiens OX=9606 GN=SYNM PE=1 SV=2	13	14	30	14	1565	172.7	5.16	1.58	0.66	SYNM
P68036-3	Isoform 3 of Ubiquitin-conjugating enzyme E2 L3 OS=Homo sapiens OX=9606 GN=UBE2L3	41	7	30	7	212	24	8.75	1.248	0.32	UBE2L3
P01019	Angiotensinogen OS=Homo sapiens OX=9606 GN=AGT PE=1 SV=1	42	12	30	12	485	53.1	6.32	1.786	0.84	AGT
O75367	Core histone macro-H2A.1 OS=Homo sapiens OX=9606 GN=H2AFY PE=1 SV=4	45	9	30	7	372	39.6	9.79	0.484	-1.05	H2AFY
E9PB61	THO complex subunit 4 OS=Homo sapiens OX=9606 GN=ALYREF PE=1 SV=1	24	5	30	5	264	27.5	11.05	1.278	0.35	ALYREF
Q15691	Microtubule-associated protein RP/EB family member 1 OS=Homo sapiens OX=9606 GN=MAPRE1 PE=1 SV=3	44	11	30	11	268	30	5.14	0.736	-0.44	MAPRE1
Q9NZL9	Methionine adenosyltransferase 2 subunit beta OS=Homo sapiens OX=9606 GN=MAT2B PE=1 SV=1	45	10	30	10	334	37.5	7.36	0.726	-0.46	MAT2B
Q5T9B7	Adenylate kinase isoenzyme 1 OS=Homo sapiens OX=9606 GN=AK1 PE=1 SV=1	45	9	30	9	210	23.4	8.6	0.793	-0.33	AK1
Q00796	Sorbitol dehydrogenase OS=Homo sapiens OX=9606 GN=SORD PE=1 SV=4	24	7	29	7	357	38.3	7.97	2.402	1.26	SORD
Q9UQ80	Proliferation-associated protein 2G4 OS=Homo sapiens OX=9606 GN=PA2G4 PE=1 SV=3	34	9	29	9	394	43.8	6.55	0.803	-0.32	PA2G4
Q13347	Eukaryotic translation initiation factor 3 subunit I OS=Homo sapiens OX=9606 GN=EIF3I PE=1 SV=1	37	9	29	9	325	36.5	5.64	0.65	-0.62	EIF3I
O00584	Ribonuclease T2 OS=Homo sapiens OX=9606 GN=RNASET2 PE=1 SV=2	24	5	29	5	256	29.5	7.08	0.469	-1.09	RNASET2
P62314	Small nuclear ribonucleoprotein Sm D1 OS=Homo sapiens OX=9606 GN=SNRPD1 PE=1 SV=1	37	3	29	3	119	13.3	11.56	0.717	-0.48	SNRPD1
P61970	Nuclear transport factor 2 OS=Homo sapiens OX=9606 GN=NUTF2 PE=1 SV=1	24	3	29	3	127	14.5	5.38	0.823	-0.28	NUTF2
O15145	Actin-related protein 2/3 complex subunit 3 OS=Homo sapiens OX=9606 GN=ARPC3 PE=1 SV=3	48	6	29	6	178	20.5	8.59	0.555	-0.85	ARPC3
P61163	Alpha-centractin OS=Homo sapiens OX=9606 GN=ACTR1A PE=1 SV=1	48	11	29	8	376	42.6	6.64	0.737	-0.44	ACTR1A
J3KQ18	D-dopachrome decarboxylase OS=Homo sapiens OX=9606 GN=DDT PE=1 SV=1	23	3	28	3	132	14.2	7.3	1.412	0.5	DDT
O43390	Heterogeneous nuclear ribonucleoprotein R OS=Homo sapiens OX=9606 GN=HNRNPR PE=1 SV=1	15	8	28	5	633	70.9	8.13	0.684	-0.55	HNRNPR
P31949	Protein S100-A11 OS=Homo sapiens OX=9606 GN=S100A11 PE=1 SV=2	34	4	28	4	105	11.7	7.12	1.258	0.33	S100A11
P62263	40S ribosomal protein S14 OS=Homo sapiens OX=9606 GN=RPS14 PE=1 SV=3	40	9	28	9	151	16.3	10.05	1.148	0.2	RPS14
P60903	Protein S100-A10 OS=Homo sapiens OX=9606 GN=S100A10 PE=1 SV=2	36	5	28	5	97	11.2	7.37	1.222	0.29	S100A10
P43490	Nicotinamide phosphoribosyltransferase OS=Homo sapiens OX=9606 GN=NAMPT PE=1 SV=1	41	15	28	15	491	55.5	7.15	0.682	-0.55	NAMPT
P46776	60S ribosomal protein L27a OS=Homo sapiens OX=9606 GN=RPL27A PE=1 SV=2	29	4	28	4	148	16.6	11	1.265	0.34	RPL27A
Q8IW45	ATP-dependent (S)-NAD(P)H-hydrate dehydratase OS=Homo sapiens OX=9606 GN=NAXD PE=1 SV=1	38	9	28	9	347	36.6	8.06	1.226	0.29	NAXD
O75223	Gamma-glutamylcyclotransferase OS=Homo sapiens OX=9606 GN=GGCT PE=1 SV=1	61	9	28	9	188	21	5.14	0.861	-0.22	GGCT
P02741	C-reactive protein OS=Homo sapiens OX=9606 GN=CRP PE=1 SV=1	25	6	28	6	224	25	5.63	0.701	-0.51	CRP
Q92734	Protein TFG OS=Homo sapiens OX=9606 GN=TFG PE=1 SV=2	14	6	28	6	400	43.4	5.1	1.422	0.51	TFG
O43396	Thioredoxin-like protein 1 OS=Homo sapiens OX=9606 GN=TXNL1 PE=1 SV=3	21	5	28	5	289	32.2	4.96	0.61	-0.71	TXNL1
P11177	Pyruvate dehydrogenase E1 component subunit beta, mitochondrial OS=Homo sapiens OX=9606 GN=PDHB PE=1 SV=3	31	8	27	8	359	39.2	6.65	0.755	-0.41	PDHB
P53396	ATP-citrate synthase OS=Homo sapiens OX=9606 GN=ACLY PE=1 SV=3	23	16	27	16	1101	120.8	7.33	0.744	-0.43	ACLY
P04271	Protein S100-B OS=Homo sapiens OX=9606 GN=S100B PE=1 SV=2	45	3	27	3	92	10.7	4.59	1.274	0.35	S100B
Q13867	Bleomycin hydrolase OS=Homo sapiens OX=9606 GN=BLMH PE=1 SV=1	27	6	27	6	455	52.5	6.27	0.769	-0.38	BLMH
P34896	Serine hydroxymethyltransferase, cytosolic OS=Homo sapiens OX=9606 GN=SHMT1 PE=1 SV=1	26	9	27	8	483	53	7.71	1.437	0.52	SHMT1
P35221	Catenin alpha-1 OS=Homo sapiens OX=9606 GN=CTNNA1 PE=1 SV=1	22	10	27	10	906	100	6.29	1.504	0.59	CTNNA1
Q9UNF0	Protein kinase C and casein kinase substrate in neurons protein 2 OS=Homo sapiens OX=9606 GN=PACSIN2 PE=1 SV=2	23	10	27	10	486	55.7	5.2	1.389	0.47	PACSIN2
P01619	Immunoglobulin kappa variable 3-20 OS=Homo sapiens OX=9606 GN=IGKV3-20 PE=1 SV=2	47	4	27	2	116	12.5	4.96	1.998	1	IGKV3-20
Q05315	Galectin-10 OS=Homo sapiens OX=9606 GN=CLC PE=1 SV=3	35	4	27	4	142	16.4	7.37	0.358	-1.48	CLC
Q16822	Phosphoenolpyruvate carboxykinase [GTP], mitochondrial OS=Homo sapiens OX=9606 GN=PCK2 PE=1 SV=4	35	20	27	19	640	70.7	7.62	0.798	-0.33	PCK2
E5RJD8	Tubulin-specific chaperone A OS=Homo sapiens OX=9606 GN=TBCA PE=1 SV=1	49	5	27	5	119	14.3	5.12	1.399	0.48	TBCA
P14678-3	Isoform SM-B1 of Small nuclear ribonucleoprotein-associated proteins B and B' OS=Homo sapiens OX=9606 GN=SNRPB	13	4	26	4	289	30	10.18	0.69	-0.54	SNRPB
Q15907	Ras-related protein Rab-11B OS=Homo sapiens OX=9606 GN=RAB11B PE=1 SV=4	51	11	26	2	218	24.5	5.94	0.814	-0.3	RAB11B
O75131	Copine-3 OS=Homo sapiens OX=9606 GN=CPNE3 PE=1 SV=1	22	11	26	11	537	60.1	5.85	0.622	-0.69	CPNE3
Q14974	Importin subunit beta-1 OS=Homo sapiens OX=9606 GN=KPNB1 PE=1 SV=2	15	9	26	9	876	97.1	4.78	0.559	-0.84	KPNB1
P46821	Microtubule-associated protein 1B OS=Homo sapiens OX=9606 GN=MAP1B PE=1 SV=2	6	9	26	8	2468	270.5	4.81	0.775	-0.37	MAP1B
Q9BX66-10	Isoform 10 of Sorbin and SH3 domain-containing protein 1 OS=Homo sapiens OX=9606 GN=SORBS1	27	17	26	17	816	90.2	6.47	1.764	0.82	SORBS1
P02792	Ferritin light chain OS=Homo sapiens OX=9606 GN=FTL PE=1 SV=2	40	6	26	6	175	20	5.78	1.21	0.27	FTL
P16444	Dipeptidase 1 OS=Homo sapiens OX=9606 GN=DPEP1 PE=1 SV=3	31	9	26	9	411	45.6	6.15	0.633	-0.66	DPEP1
P53004	Biliverdin reductase A OS=Homo sapiens OX=9606 GN=BLVRA PE=1 SV=2	56	11	26	11	296	33.4	6.44	0.678	-0.56	BLVRA
O43598	2'-deoxynucleoside 5'-phosphate N-hydrolase 1 OS=Homo sapiens OX=9606 GN=DNPH1 PE=1 SV=1	44	5	26	5	174	19.1	5.05	1.332	0.41	DNPH1
P20073	Annexin A7 OS=Homo sapiens OX=9606 GN=ANXA7 PE=1 SV=3	22	8	26	8	488	52.7	5.68	0.625	-0.68	ANXA7
P68402	Platelet-activating factor acetylhydrolase IB subunit beta OS=Homo sapiens OX=9606 GN=PAFAH1B2 PE=1 SV=1	42	5	25	5	229	25.6	5.92	0.785	-0.35	PAFAH1B2
Q9UK45	U6 snRNA-associated Sm-like protein LSm7 OS=Homo sapiens OX=9606 GN=LSM7 PE=1 SV=1	73	6	25	6	103	11.6	5.27	0.685	-0.55	LSM7
P07738	Bisphosphoglycerate mutase OS=Homo sapiens OX=9606 GN=BPGM PE=1 SV=2	35	6	25	6	259	30	6.54	1.18	0.24	BPGM
P21266	Glutathione S-transferase Mu 3 OS=Homo sapiens OX=9606 GN=GSTM3 PE=1 SV=3	38	9	25	8	225	26.5	5.54	0.383	-1.38	GSTM3
P01780	Immunoglobulin heavy variable 3-7 OS=Homo sapiens OX=9606 GN=IGHV3-7 PE=1 SV=2	29	4	25	2	117	12.9	6.57	1.288	0.37	IGHV3-7
Q99536	Synaptic vesicle membrane protein VAT-1 homolog OS=Homo sapiens OX=9606 GN=VAT1 PE=1 SV=2	42	9	25	9	393	41.9	6.29	0.774	-0.37	VAT1
P27695	DNA-(apurinic or apyrimidinic site) lyase OS=Homo sapiens OX=9606 GN=APEX1 PE=1 SV=2	39	7	25	7	318	35.5	8.12	0.866	-0.21	APEX1
Q96HD9	N-acyl-aromatic-L-amino acid amidohydrolase (carboxylate-forming) OS=Homo sapiens OX=9606 GN=ACY3 PE=1 SV=1	43	9	24	9	319	35.2	5.9	0.249	-2.01	ACY3
Q15274	Nicotinate-nucleotide pyrophosphorylase [carboxylating] OS=Homo sapiens OX=9606 GN=QPRT PE=1 SV=3	23	6	24	6	297	30.8	6.21	0.677	-0.56	QPRT
Q12765-2	Isoform 2 of Secernin-1 OS=Homo sapiens OX=9606 GN=SCRN1	23	10	24	10	434	48.7	4.78	0.82	-0.29	SCRN1
P62491	Ras-related protein Rab-11A OS=Homo sapiens OX=9606 GN=RAB11A PE=1 SV=3	52	10	24	1	216	24.4	6.57	0.824	-0.28	RAB11A
P49407	Beta-arrestin-1 OS=Homo sapiens OX=9606 GN=ARRB1 PE=1 SV=2	28	6	24	1	418	47	6.2	1.202	0.27	ARRB1
V9GZ56	U6 snRNA-associated Sm-like protein LSm4 (Fragment) OS=Homo sapiens OX=9606 GN=LSM4 PE=1 SV=1	16	5	24	5	238	25.7	10.15	0.772	-0.37	LSM4
P38159	RNA-binding motif protein, X chromosome OS=Homo sapiens OX=9606 GN=RBMX PE=1 SV=3	15	6	24	6	391	42.3	10.05	1.41	0.5	RBMX
P10909-2	Isoform 2 of Clusterin OS=Homo sapiens OX=9606 GN=CLU	20	9	24	9	501	57.8	6.68	1.16	0.21	CLU
Q16775-2	Isoform 2 of Hydroxyacylglutathione hydrolase, mitochondrial OS=Homo sapiens OX=9606 GN=HAGH	40	7	24	7	260	28.8	7.33	1.269	0.34	HAGH
A0A087WW87	Immunoglobulin kappa variable 2-40 OS=Homo sapiens OX=9606 GN=IGKV2-40 PE=3 SV=2	17	2	24	1	121	13.3	4.61	1.513	0.6	IGKV2-40
O15067	Phosphoribosylformylglycinamidine synthase OS=Homo sapiens OX=9606 GN=PFAS PE=1 SV=4	13	11	24	11	1338	144.6	5.76	0.83	-0.27	PFAS
Q96AB3-2	Isoform 2 of Isochorismatase domain-containing protein 2 OS=Homo sapiens OX=9606 GN=ISOC2	46	5	24	5	221	24.1	7.77	0.658	-0.6	ISOC2
Q00688	Peptidyl-prolyl cis-trans isomerase FKBP3 OS=Homo sapiens OX=9606 GN=FKBP3 PE=1 SV=1	38	7	23	7	224	25.2	9.28	1.195	0.26	FKBP3
P56537	Eukaryotic translation initiation factor 6 OS=Homo sapiens OX=9606 GN=EIF6 PE=1 SV=1	28	4	23	4	245	26.6	4.68	0.66	-0.6	EIF6
Q9HBL0	Tensin-1 OS=Homo sapiens OX=9606 GN=TNS1 PE=1 SV=2	12	17	23	17	1735	185.6	7.75	1.562	0.64	TNS1
Q9BR76	Coronin-1B OS=Homo sapiens OX=9606 GN=CORO1B PE=1 SV=1	27	8	23	8	489	54.2	5.88	0.76	-0.4	CORO1B
P30085	UMP-CMP kinase OS=Homo sapiens OX=9606 GN=CMPK1 PE=1 SV=3	59	12	23	12	196	22.2	5.57	0.425	-1.23	CMPK1
P07910	Heterogeneous nuclear ribonucleoproteins C1/C2 OS=Homo sapiens OX=9606 GN=HNRNPC PE=1 SV=4	23	9	23	9	306	33.7	5.08	0.648	-0.63	HNRNPC
P54578	Ubiquitin carboxyl-terminal hydrolase 14 OS=Homo sapiens OX=9606 GN=USP14 PE=1 SV=3	29	10	23	10	494	56	5.3	0.614	-0.7	USP14
P62753	40S ribosomal protein S6 OS=Homo sapiens OX=9606 GN=RPS6 PE=1 SV=1	28	8	23	8	249	28.7	10.84	1.146	0.2	RPS6
Q96Q06-2	Isoform 2 of Perilipin-4 OS=Homo sapiens OX=9606 GN=PLIN4	22	16	23	16	1423	140.6	8.87	0.546	-0.87	PLIN4
A0A0B4J1X5	Immunoglobulin heavy variable 3-74 OS=Homo sapiens OX=9606 GN=IGHV3-74 PE=3 SV=1	21	3	23	1	117	12.8	8.66	1.666	0.74	IGHV3-74
P80723	Brain acid soluble protein 1 OS=Homo sapiens OX=9606 GN=BASP1 PE=1 SV=2	57	5	23	5	227	22.7	4.63	0.854	-0.23	BASP1
P39060	Collagen alpha-1(XVIII) chain OS=Homo sapiens OX=9606 GN=COL18A1 PE=1 SV=5	12	9	23	9	1754	178.1	6.01	1.205	0.27	COL18A1
P49407-2	Isoform 1B of Beta-arrestin-1 OS=Homo sapiens OX=9606 GN=ARRB1	27	6	22	1	410	46.3	6.34	2.636	1.4	ARRB1
P62318	Small nuclear ribonucleoprotein Sm D3 OS=Homo sapiens OX=9606 GN=SNRPD3 PE=1 SV=1	15	2	22	2	126	13.9	10.32	0.751	-0.41	SNRPD3
Q9NZN4	EH domain-containing protein 2 OS=Homo sapiens OX=9606 GN=EHD2 PE=1 SV=2	43	16	22	15	543	61.1	6.46	0.532	-0.91	EHD2
Q86X76-3	Isoform 4 of Deaminated glutathione amidase OS=Homo sapiens OX=9606 GN=NIT1	26	6	22	6	367	40.2	6.9	1.19	0.25	NIT1
Q9NYU2	UDP-glucose:glycoprotein glucosyltransferase 1 OS=Homo sapiens OX=9606 GN=UGGT1 PE=1 SV=3	14	11	22	11	1555	177.1	5.63	0.865	-0.21	UGGT1
Q99715	Collagen alpha-1(XII) chain OS=Homo sapiens OX=9606 GN=COL12A1 PE=1 SV=2	9	15	22	15	3063	332.9	5.53	0.799	-0.32	COL12A1
P07305	Histone H1.0 OS=Homo sapiens OX=9606 GN=H1F0 PE=1 SV=3	19	5	22	5	194	20.9	10.84	0.686	-0.54	H1F0
Q92520	Protein FAM3C OS=Homo sapiens OX=9606 GN=FAM3C PE=1 SV=1	40	7	22	7	227	24.7	8.29	0.671	-0.57	FAM3C
P01891	HLA class I histocompatibility antigen, A-68 alpha chain OS=Homo sapiens OX=9606 GN=HLA-A PE=1 SV=4	30	8	22	2	365	40.9	6.7	0.536	-0.9	HLA-A
Q9UBR2	Cathepsin Z OS=Homo sapiens OX=9606 GN=CTSZ PE=1 SV=1	11	3	22	3	303	33.8	7.11	0.289	-1.79	CTSZ
O75828	Carbonyl reductase [NADPH] 3 OS=Homo sapiens OX=9606 GN=CBR3 PE=1 SV=3	21	5	22	1	277	30.8	6.18	1.161	0.22	CBR3
P60983	Glia maturation factor beta OS=Homo sapiens OX=9606 GN=GMFB PE=1 SV=2	46	7	22	6	142	16.7	5.29	0.796	-0.33	GMFB
Q9BS40	Latexin OS=Homo sapiens OX=9606 GN=LXN PE=1 SV=2	33	4	22	4	222	25.7	5.78	0.563	-0.83	LXN
P09874	Poly [ADP-ribose] polymerase 1 OS=Homo sapiens OX=9606 GN=PARP1 PE=1 SV=4	19	13	22	13	1014	113	8.88	0.441	-1.18	PARP1
A0A024R4M0	40S ribosomal protein S9 OS=Homo sapiens OX=9606 GN=RPS9 PE=1 SV=1	23	6	22	6	194	22.6	10.65	1.197	0.26	RPS9
Q9H299	SH3 domain-binding glutamic acid-rich-like protein 3 OS=Homo sapiens OX=9606 GN=SH3BGRL3 PE=1 SV=1	32	4	22	4	93	10.4	4.93	0.45	-1.15	SH3BGRL3
Q7L576	Cytoplasmic FMR1-interacting protein 1 OS=Homo sapiens OX=9606 GN=CYFIP1 PE=1 SV=1	13	12	21	12	1253	145.1	6.9	0.754	-0.41	CYFIP1
P04196	Histidine-rich glycoprotein OS=Homo sapiens OX=9606 GN=HRG PE=1 SV=1	24	10	21	10	525	59.5	7.5	1.266	0.34	HRG
P58546	Myotrophin OS=Homo sapiens OX=9606 GN=MTPN PE=1 SV=2	36	5	21	5	118	12.9	5.52	0.713	-0.49	MTPN
Q8WX93	Palladin OS=Homo sapiens OX=9606 GN=PALLD PE=1 SV=3	10	11	21	11	1383	150.5	7.09	0.804	-0.32	PALLD
P62280	40S ribosomal protein S11 OS=Homo sapiens OX=9606 GN=RPS11 PE=1 SV=3	30	7	21	7	158	18.4	10.3	1.215	0.28	RPS11
Q96HE7	ERO1-like protein alpha OS=Homo sapiens OX=9606 GN=ERO1A PE=1 SV=2	24	9	21	9	468	54.4	5.68	1.182	0.24	ERO1A
Q9HCC0	Methylcrotonoyl-CoA carboxylase beta chain, mitochondrial OS=Homo sapiens OX=9606 GN=MCCC2 PE=1 SV=1	24	11	21	11	563	61.3	7.68	1.372	0.46	MCCC2
O00754	Lysosomal alpha-mannosidase OS=Homo sapiens OX=9606 GN=MAN2B1 PE=1 SV=3	11	7	21	7	1011	113.7	7.28	0.52	-0.94	MAN2B1
O43809	Cleavage and polyadenylation specificity factor subunit 5 OS=Homo sapiens OX=9606 GN=NUDT21 PE=1 SV=1	25	4	21	4	227	26.2	8.82	0.868	-0.2	NUDT21
P15559	NAD(P)H dehydrogenase [quinone] 1 OS=Homo sapiens OX=9606 GN=NQO1 PE=1 SV=1	42	10	21	10	274	30.8	8.88	0.444	-1.17	NQO1
P16070	CD44 antigen OS=Homo sapiens OX=9606 GN=CD44 PE=1 SV=3	3	2	21	2	742	81.5	5.33	0.729	-0.46	CD44
P04275	von Willebrand factor OS=Homo sapiens OX=9606 GN=VWF PE=1 SV=4	5	10	20	10	2813	309.1	5.48	0.607	-0.72	VWF
P16278	Beta-galactosidase OS=Homo sapiens OX=9606 GN=GLB1 PE=1 SV=2	9	5	20	5	677	76	6.57	0.65	-0.62	GLB1
P61956	Small ubiquitin-related modifier 2 OS=Homo sapiens OX=9606 GN=SUMO2 PE=1 SV=3	27	2	20	1	95	10.9	5.5	1.351	0.43	SUMO2
Q9UII2	ATPase inhibitor, mitochondrial OS=Homo sapiens OX=9606 GN=ATPIF1 PE=1 SV=1	28	4	20	4	106	12.2	9.35	3.276	1.71	ATPIF1
Q9GZT8	NIF3-like protein 1 OS=Homo sapiens OX=9606 GN=NIF3L1 PE=1 SV=2	27	6	20	6	377	41.9	6.65	0.856	-0.22	NIF3L1
Q5T5C7	Serine--tRNA ligase, cytoplasmic OS=Homo sapiens OX=9606 GN=SARS PE=1 SV=1	33	9	20	9	536	61.3	7.06	1.288	0.36	SARS
Q29836	HLA class I histocompatibility antigen, B-67 alpha chain OS=Homo sapiens OX=9606 GN=HLA-B PE=1 SV=1	23	7	20	1	362	40.3	6.15	0.117	-3.09	HLA-B
P05413	Fatty acid-binding protein, heart OS=Homo sapiens OX=9606 GN=FABP3 PE=1 SV=4	46	7	20	7	133	14.8	6.8	1.697	0.76	FABP3
P52895	Aldo-keto reductase family 1 member C2 OS=Homo sapiens OX=9606 GN=AKR1C2 PE=1 SV=3	38	9	20	6	323	36.7	7.49	0.799	-0.32	AKR1C2
P06310	Immunoglobulin kappa variable 2-30 OS=Homo sapiens OX=9606 GN=IGKV2-30 PE=3 SV=2	17	2	20	1	120	13.2	8.51	1.233	0.3	IGKV2-30
P30050	60S ribosomal protein L12 OS=Homo sapiens OX=9606 GN=RPL12 PE=1 SV=1	24	3	20	3	165	17.8	9.42	0.865	-0.21	RPL12
Q13200	26S proteasome non-ATPase regulatory subunit 2 OS=Homo sapiens OX=9606 GN=PSMD2 PE=1 SV=3	23	13	20	13	908	100.1	5.2	0.775	-0.37	PSMD2
Q93099	Homogentisate 1,2-dioxygenase OS=Homo sapiens OX=9606 GN=HGD PE=1 SV=2	25	8	20	8	445	49.9	6.96	0.841	-0.25	HGD
Q86UP2	Kinectin OS=Homo sapiens OX=9606 GN=KTN1 PE=1 SV=1	10	11	19	11	1357	156.2	5.64	0.808	-0.31	KTN1
V9GYM3	Apolipoprotein A-II OS=Homo sapiens OX=9606 GN=APOA2 PE=1 SV=1	25	4	19	4	133	14.9	8.27	1.314	0.39	APOA2
Q14204	Cytoplasmic dynein 1 heavy chain 1 OS=Homo sapiens OX=9606 GN=DYNC1H1 PE=1 SV=5	7	19	19	19	4646	532.1	6.4	0.592	-0.76	DYNC1H1
O00534	von Willebrand factor A domain-containing protein 5A OS=Homo sapiens OX=9606 GN=VWA5A PE=2 SV=2	22	12	19	12	786	86.4	6.58	0.501	-1	VWA5A
P51148-2	Isoform 2 of Ras-related protein Rab-5C OS=Homo sapiens OX=9606 GN=RAB5C	34	6	19	4	249	27	8.66	0.868	-0.2	RAB5C
P17858-2	Isoform 2 of ATP-dependent 6-phosphofructokinase, liver type OS=Homo sapiens OX=9606 GN=PFKL	19	10	19	8	827	90.1	7.83	1.283	0.36	PFKL
Q9HA64	Ketosamine-3-kinase OS=Homo sapiens OX=9606 GN=FN3KRP PE=1 SV=2	25	6	19	6	309	34.4	7.33	1.188	0.25	FN3KRP
P17612	cAMP-dependent protein kinase catalytic subunit alpha OS=Homo sapiens OX=9606 GN=PRKACA PE=1 SV=2	50	12	19	6	351	40.6	8.79	0.811	-0.3	PRKACA
Q16658	Fascin OS=Homo sapiens OX=9606 GN=FSCN1 PE=1 SV=3	23	8	19	8	493	54.5	7.24	0.628	-0.67	FSCN1
P63313	Thymosin beta-10 OS=Homo sapiens OX=9606 GN=TMSB10 PE=1 SV=2	45	3	19	3	44	5	5.36	1.466	0.55	TMSB10
P07741	Adenine phosphoribosyltransferase OS=Homo sapiens OX=9606 GN=APRT PE=1 SV=2	43	7	19	7	180	19.6	6.02	1.803	0.85	APRT
O00533-2	Isoform 2 of Neural cell adhesion molecule L1-like protein OS=Homo sapiens OX=9606 GN=CHL1	7	5	19	5	1224	136.6	5.8	1.185	0.24	CHL1
Q06210	Glutamine--fructose-6-phosphate aminotransferase [isomerizing] 1 OS=Homo sapiens OX=9606 GN=GFPT1 PE=1 SV=3	17	9	19	9	699	78.8	7.11	0.66	-0.6	GFPT1
P43155	Carnitine O-acetyltransferase OS=Homo sapiens OX=9606 GN=CRAT PE=1 SV=5	16	7	19	7	626	70.8	8.44	0.806	-0.31	CRAT
Q07954	Prolow-density lipoprotein receptor-related protein 1 OS=Homo sapiens OX=9606 GN=LRP1 PE=1 SV=2	3	8	19	8	4544	504.3	5.39	0.764	-0.39	LRP1
P29536	Leiomodin-1 OS=Homo sapiens OX=9606 GN=LMOD1 PE=1 SV=3	18	8	19	8	600	67	9.33	0.639	-0.65	LMOD1
O00764	Pyridoxal kinase OS=Homo sapiens OX=9606 GN=PDXK PE=1 SV=1	59	14	19	14	312	35.1	6.13	0.557	-0.85	PDXK
P30153	Serine/threonine-protein phosphatase 2A 65 kDa regulatory subunit A alpha isoform OS=Homo sapiens OX=9606 GN=PPP2R1A PE=1 SV=4	22	9	19	9	589	65.3	5.11	0.789	-0.34	PPP2R1A
Q14126	Desmoglein-2 OS=Homo sapiens OX=9606 GN=DSG2 PE=1 SV=2	8	7	19	7	1118	122.2	5.24	0.767	-0.38	DSG2
O94973-2	Isoform 2 of AP-2 complex subunit alpha-2 OS=Homo sapiens OX=9606 GN=AP2A2	17	10	19	6	940	104	6.86	0.579	-0.79	AP2A2
Q13510-2	Isoform 2 of Acid ceramidase OS=Homo sapiens OX=9606 GN=ASAH1	24	7	18	7	411	46.5	7.85	0.738	-0.44	ASAH1
P15085	Carboxypeptidase A1 OS=Homo sapiens OX=9606 GN=CPA1 PE=1 SV=2	30	7	18	6	419	47.1	5.76	0.5	-1	CPA1
Q9HB71	Calcyclin-binding protein OS=Homo sapiens OX=9606 GN=CACYBP PE=1 SV=2	32	5	18	5	228	26.2	8.25	0.582	-0.78	CACYBP
A0A087X1R1	Smoothelin OS=Homo sapiens OX=9606 GN=SMTN PE=1 SV=1	12	11	18	11	1002	108	9.06	1.284	0.36	SMTN
P54868	Hydroxymethylglutaryl-CoA synthase, mitochondrial OS=Homo sapiens OX=9606 GN=HMGCS2 PE=1 SV=1	39	14	18	14	508	56.6	8.16	0.278	-1.84	HMGCS2
J3KNQ4	Alpha-parvin OS=Homo sapiens OX=9606 GN=PARVA PE=1 SV=1	25	10	18	10	412	46.6	8.4	0.426	-1.23	PARVA
Q9H0U4	Ras-related protein Rab-1B OS=Homo sapiens OX=9606 GN=RAB1B PE=1 SV=1	52	8	18	3	201	22.2	5.73	0.705	-0.5	RAB1B
P42704	Leucine-rich PPR motif-containing protein, mitochondrial OS=Homo sapiens OX=9606 GN=LRPPRC PE=1 SV=3	18	18	18	18	1394	157.8	6.13	0.618	-0.69	LRPPRC
P56199	Integrin alpha-1 OS=Homo sapiens OX=9606 GN=ITGA1 PE=1 SV=2	11	8	18	8	1179	130.8	6.29	1.351	0.43	ITGA1
Q96QK1	Vacuolar protein sorting-associated protein 35 OS=Homo sapiens OX=9606 GN=VPS35 PE=1 SV=2	15	7	18	7	796	91.6	5.49	0.45	-1.15	VPS35
P55209	Nucleosome assembly protein 1-like 1 OS=Homo sapiens OX=9606 GN=NAP1L1 PE=1 SV=1	32	7	18	5	391	45.3	4.46	0.575	-0.8	NAP1L1
A0A0C4DH25	Immunoglobulin kappa variable 3D-20 OS=Homo sapiens OX=9606 GN=IGKV3D-20 PE=3 SV=1	28	3	18	1	116	12.5	4.59	1.436	0.52	IGKV3D-20
H3BN98	Uncharacterized protein (Fragment) OS=Homo sapiens OX=9606 PE=4 SV=2	22	3	18	1	237	27.2	9.55	0.782	-0.35
P01824	Immunoglobulin heavy variable 4-39 OS=Homo sapiens OX=9606 GN=IGHV4-39 PE=1 SV=2	14	3	18	3	125	13.9	9.26	1.908	0.93	IGHV4-39
P48506	Glutamate--cysteine ligase catalytic subunit OS=Homo sapiens OX=9606 GN=GCLC PE=1 SV=2	19	8	18	8	637	72.7	6.09	0.864	-0.21	GCLC
Q9Y646	Carboxypeptidase Q OS=Homo sapiens OX=9606 GN=CPQ PE=1 SV=1	17	5	18	5	472	51.9	6.18	0.588	-0.77	CPQ
O95834-3	Isoform 3 of Echinoderm microtubule-associated protein-like 2 OS=Homo sapiens OX=9606 GN=EML2	14	9	18	8	850	92	7.06	0.797	-0.33	EML2
P62140	Serine/threonine-protein phosphatase PP1-beta catalytic subunit OS=Homo sapiens OX=9606 GN=PPP1CB PE=1 SV=3	22	5	18	3	327	37.2	6.19	0.775	-0.37	PPP1CB
A0A0A0MT83	Isovaleryl-CoA dehydrogenase, mitochondrial OS=Homo sapiens OX=9606 GN=IVD PE=1 SV=1	19	4	18	4	426	46.6	8.05	0.665	-0.59	IVD
Q99436	Proteasome subunit beta type-7 OS=Homo sapiens OX=9606 GN=PSMB7 PE=1 SV=1	22	6	18	6	277	29.9	7.68	1.176	0.23	PSMB7
P61088	Ubiquitin-conjugating enzyme E2 N OS=Homo sapiens OX=9606 GN=UBE2N PE=1 SV=1	68	8	17	8	152	17.1	6.57	0.834	-0.26	UBE2N
A0A024R216	Hepatoma-derived growth factor, related protein 3, isoform CRA_a OS=Homo sapiens OX=9606 GN=HDGFRP3 PE=1 SV=1	33	5	17	3	203	22.6	7.99	1.178	0.24	HDGFRP3
P16949-2	Isoform 2 of Stathmin OS=Homo sapiens OX=9606 GN=STMN1	28	7	17	7	174	19.8	7.02	1.453	0.54	STMN1
P25398	40S ribosomal protein S12 OS=Homo sapiens OX=9606 GN=RPS12 PE=1 SV=3	17	3	17	3	132	14.5	7.21	1.276	0.35	RPS12
P47914	60S ribosomal protein L29 OS=Homo sapiens OX=9606 GN=RPL29 PE=1 SV=2	15	3	17	3	159	17.7	11.66	1.389	0.47	RPL29
Q16543	Hsp90 co-chaperone Cdc37 OS=Homo sapiens OX=9606 GN=CDC37 PE=1 SV=1	29	8	17	8	378	44.4	5.25	0.869	-0.2	CDC37
P61769	Beta-2-microglobulin OS=Homo sapiens OX=9606 GN=B2M PE=1 SV=1	19	3	17	3	119	13.7	6.52	0.691	-0.53	B2M
P0DJI8	Serum amyloid A-1 protein OS=Homo sapiens OX=9606 GN=SAA1 PE=1 SV=1	70	7	17	5	122	13.5	6.79	1.568	0.65	SAA1
O00303	Eukaryotic translation initiation factor 3 subunit F OS=Homo sapiens OX=9606 GN=EIF3F PE=1 SV=1	37	7	17	7	357	37.5	5.45	0.605	-0.73	EIF3F
Q9UIJ7	GTP:AMP phosphotransferase AK3, mitochondrial OS=Homo sapiens OX=9606 GN=AK3 PE=1 SV=4	49	9	17	9	227	25.6	9.16	0.832	-0.26	AK3
P08559-4	Isoform 4 of Pyruvate dehydrogenase E1 component subunit alpha, somatic form, mitochondrial OS=Homo sapiens OX=9606 GN=PDHA1	17	7	17	7	428	47.5	8.54	0.84	-0.25	PDHA1
Q92747	Actin-related protein 2/3 complex subunit 1A OS=Homo sapiens OX=9606 GN=ARPC1A PE=2 SV=2	24	6	17	6	370	41.5	8.18	1.273	0.35	ARPC1A
Q8NC51	Plasminogen activator inhibitor 1 RNA-binding protein OS=Homo sapiens OX=9606 GN=SERBP1 PE=1 SV=2	10	5	17	5	408	44.9	8.65	1.62	0.7	SERBP1
P49588-2	Isoform 2 of Alanine--tRNA ligase, cytoplasmic OS=Homo sapiens OX=9606 GN=AARS	22	11	17	11	992	109.2	5.57	0.361	-1.47	AARS
P06312	Immunoglobulin kappa variable 4-1 OS=Homo sapiens OX=9606 GN=IGKV4-1 PE=1 SV=1	20	2	17	2	121	13.4	5.25	1.257	0.33	IGKV4-1
P05164-3	Isoform H7 of Myeloperoxidase OS=Homo sapiens OX=9606 GN=MPO	20	12	17	11	777	87.2	9.07	0.722	-0.47	MPO
Q00577	Transcriptional activator protein Pur-alpha OS=Homo sapiens OX=9606 GN=PURA PE=1 SV=2	42	7	17	6	322	34.9	6.44	0.695	-0.52	PURA
Q96C86	m7GpppX diphosphatase OS=Homo sapiens OX=9606 GN=DCPS PE=1 SV=2	24	6	17	6	337	38.6	6.38	0.669	-0.58	DCPS
A0A0J9YY99	Uncharacterized protein (Fragment) OS=Homo sapiens OX=9606 PE=1 SV=1	26	4	17	2	117	13	8.92	1.305	0.38
P30049	ATP synthase subunit delta, mitochondrial OS=Homo sapiens OX=9606 GN=ATP5F1D PE=1 SV=2	38	3	17	3	168	17.5	5.49	2.024	1.02	ATP5F1D
P63000-2	Isoform B of Ras-related C3 botulinum toxin substrate 1 OS=Homo sapiens OX=9606 GN=RAC1	20	5	17	3	211	23.5	8.63	1.322	0.4	RAC1
P34897	Serine hydroxymethyltransferase, mitochondrial OS=Homo sapiens OX=9606 GN=SHMT2 PE=1 SV=3	27	9	17	8	504	56	8.53	0.524	-0.93	SHMT2
B5ME19	Eukaryotic translation initiation factor 3 subunit C-like protein OS=Homo sapiens OX=9606 GN=EIF3CL PE=3 SV=1	13	10	17	10	914	105.4	5.64	0.675	-0.57	EIF3CL
Q6UVK1	Chondroitin sulfate proteoglycan 4 OS=Homo sapiens OX=9606 GN=CSPG4 PE=1 SV=2	5	7	17	7	2322	250.4	5.47	0.591	-0.76	CSPG4
Q9Y3I0	tRNA-splicing ligase RtcB homolog OS=Homo sapiens OX=9606 GN=RTCB PE=1 SV=1	30	8	16	8	505	55.2	7.23	0.855	-0.23	RTCB
P63208	S-phase kinase-associated protein 1 OS=Homo sapiens OX=9606 GN=SKP1 PE=1 SV=2	52	7	16	6	163	18.6	4.54	1.391	0.48	SKP1
P62316	Small nuclear ribonucleoprotein Sm D2 OS=Homo sapiens OX=9606 GN=SNRPD2 PE=1 SV=1	36	4	16	4	118	13.5	9.91	0.74	-0.43	SNRPD2
P13473-3	Isoform LAMP-2C of Lysosome-associated membrane glycoprotein 2 OS=Homo sapiens OX=9606 GN=LAMP2	7	3	16	3	411	45.1	5.91	0.822	-0.28	LAMP2
H3BPE7	RNA-binding protein FUS OS=Homo sapiens OX=9606 GN=FUS PE=1 SV=1	11	5	16	3	527	53.5	9.36	1.167	0.22	FUS
Q02790	Peptidyl-prolyl cis-trans isomerase FKBP4 OS=Homo sapiens OX=9606 GN=FKBP4 PE=1 SV=3	20	6	16	6	459	51.8	5.43	0.622	-0.68	FKBP4
P61758	Prefoldin subunit 3 OS=Homo sapiens OX=9606 GN=VBP1 PE=1 SV=3	37	5	16	5	197	22.6	7.11	1.159	0.21	VBP1
P36955	Pigment epithelium-derived factor OS=Homo sapiens OX=9606 GN=SERPINF1 PE=1 SV=4	23	5	16	5	418	46.3	6.38	1.307	0.39	SERPINF1
Q9NYL9	Tropomodulin-3 OS=Homo sapiens OX=9606 GN=TMOD3 PE=1 SV=1	26	6	16	6	352	39.6	5.19	0.416	-1.27	TMOD3
P35080	Profilin-2 OS=Homo sapiens OX=9606 GN=PFN2 PE=1 SV=3	25	3	16	3	140	15	6.99	0.697	-0.52	PFN2
Q92820	Gamma-glutamyl hydrolase OS=Homo sapiens OX=9606 GN=GGH PE=1 SV=2	25	5	16	5	318	35.9	7.11	0.586	-0.77	GGH
Q99598	Translin-associated protein X OS=Homo sapiens OX=9606 GN=TSNAX PE=1 SV=1	20	3	16	3	290	33.1	6.55	0.542	-0.88	TSNAX
Q13561-2	Isoform 2 of Dynactin subunit 2 OS=Homo sapiens OX=9606 GN=DCTN2	27	9	16	9	406	44.8	5.17	0.633	-0.66	DCTN2
P53597	Succinate--CoA ligase [ADP/GDP-forming] subunit alpha, mitochondrial OS=Homo sapiens OX=9606 GN=SUCLG1 PE=1 SV=4	23	7	16	7	346	36.2	8.79	0.53	-0.92	SUCLG1
O95777	U6 snRNA-associated Sm-like protein LSm8 OS=Homo sapiens OX=9606 GN=LSM8 PE=1 SV=3	34	3	16	3	96	10.4	4.48	1.16	0.21	LSM8
O43865	S-adenosylhomocysteine hydrolase-like protein 1 OS=Homo sapiens OX=9606 GN=AHCYL1 PE=1 SV=2	14	6	16	3	530	58.9	6.89	1.501	0.59	AHCYL1
O60664	Perilipin-3 OS=Homo sapiens OX=9606 GN=PLIN3 PE=1 SV=3	28	8	15	8	434	47	5.44	0.587	-0.77	PLIN3
P62136	Serine/threonine-protein phosphatase PP1-alpha catalytic subunit OS=Homo sapiens OX=9606 GN=PPP1CA PE=1 SV=1	16	4	15	2	330	37.5	6.33	0.577	-0.79	PPP1CA
P30047	GTP cyclohydrolase 1 feedback regulatory protein OS=Homo sapiens OX=9606 GN=GCHFR PE=1 SV=3	58	3	15	3	84	9.7	6.54	0.487	-1.04	GCHFR
D6RBW1	Eukaryotic translation initiation factor 4E OS=Homo sapiens OX=9606 GN=EIF4E PE=1 SV=1	26	5	15	5	245	28.5	8.12	1.342	0.42	EIF4E
P30491	HLA class I histocompatibility antigen, B-53 alpha chain OS=Homo sapiens OX=9606 GN=HLA-B PE=1 SV=1	21	5	15	1	362	40.5	6.46	0.473	-1.08	HLA-B
Q9NRX4	14 kDa phosphohistidine phosphatase OS=Homo sapiens OX=9606 GN=PHPT1 PE=1 SV=1	42	5	15	5	125	13.8	6.07	0.708	-0.5	PHPT1
P21281	V-type proton ATPase subunit B, brain isoform OS=Homo sapiens OX=9606 GN=ATP6V1B2 PE=1 SV=3	17	6	15	6	511	56.5	5.81	0.806	-0.31	ATP6V1B2
P11387	DNA topoisomerase 1 OS=Homo sapiens OX=9606 GN=TOP1 PE=1 SV=2	18	11	15	11	765	90.7	9.31	0.284	-1.82	TOP1
P10153	Non-secretory ribonuclease OS=Homo sapiens OX=9606 GN=RNASE2 PE=1 SV=2	9	2	15	2	161	18.3	8.73	0.745	-0.42	RNASE2
Q9BS26	Endoplasmic reticulum resident protein 44 OS=Homo sapiens OX=9606 GN=ERP44 PE=1 SV=1	19	9	15	8	406	46.9	5.26	0.596	-0.75	ERP44
Q8N241	Heat shock 27kDa protein family, member 7 (Cardiovascular), isoform CRA_c OS=Homo sapiens OX=9606 GN=HSPB7 PE=1 SV=1	38	6	15	6	245	27.4	8.22	1.196	0.26	HSPB7
O95817	BAG family molecular chaperone regulator 3 OS=Homo sapiens OX=9606 GN=BAG3 PE=1 SV=3	17	8	15	8	575	61.6	6.95	1.558	0.64	BAG3
A0A0A0MRZ8	Immunoglobulin kappa variable 3D-11 OS=Homo sapiens OX=9606 GN=IGKV3D-11 PE=3 SV=6	26	2	15	2	115	12.6	5.29	1.377	0.46	IGKV3D-11
Q8WZA0-2	Isoform 2 of Protein LZIC OS=Homo sapiens OX=9606 GN=LZIC	36	4	15	4	211	23.9	5.11	1.631	0.71	LZIC
O43399-7	Isoform 7 of Tumor protein D54 OS=Homo sapiens OX=9606 GN=TPD52L2	28	4	15	4	229	24.8	6.42	1.282	0.36	TPD52L2
J3KR44	Ubiquitin thioesterase OS=Homo sapiens OX=9606 GN=OTUB1 PE=1 SV=2	44	8	15	8	272	31.4	5	0.408	-1.29	OTUB1
Q9UKG1	DCC-interacting protein 13-alpha OS=Homo sapiens OX=9606 GN=APPL1 PE=1 SV=1	13	5	15	4	709	79.6	5.41	0.473	-1.08	APPL1
Q9NWV4	UPF0587 protein C1orf123 OS=Homo sapiens OX=9606 GN=C1orf123 PE=1 SV=1	40	4	15	4	160	18	5.01	0.787	-0.34	C1orf123
P46108	Adapter molecule crk OS=Homo sapiens OX=9606 GN=CRK PE=1 SV=2	44	9	15	9	304	33.8	5.55	0.768	-0.38	CRK
Q9BYF1	Angiotensin-converting enzyme 2 OS=Homo sapiens OX=9606 GN=ACE2 PE=1 SV=2	19	9	14	9	805	92.4	5.54	0.831	-0.27	ACE2
Q9UGI8	Testin OS=Homo sapiens OX=9606 GN=TES PE=1 SV=1	22	9	14	9	421	48	7.68	0.678	-0.56	TES
P46952	3-hydroxyanthranilate 3,4-dioxygenase OS=Homo sapiens OX=9606 GN=HAAO PE=1 SV=2	13	3	14	3	286	32.5	5.88	1.187	0.25	HAAO
P62266	40S ribosomal protein S23 OS=Homo sapiens OX=9606 GN=RPS23 PE=1 SV=3	22	3	14	3	143	15.8	10.49	1.393	0.48	RPS23
Q92804	TATA-binding protein-associated factor 2N OS=Homo sapiens OX=9606 GN=TAF15 PE=1 SV=1	8	4	14	2	592	61.8	8.02	1.157	0.21	TAF15
P15924	Desmoplakin OS=Homo sapiens OX=9606 GN=DSP PE=1 SV=3	3	8	14	8	2871	331.6	6.81	0.856	-0.22	DSP
P30038	Delta-1-pyrroline-5-carboxylate dehydrogenase, mitochondrial OS=Homo sapiens OX=9606 GN=ALDH4A1 PE=1 SV=3	16	6	14	6	563	61.7	8.07	0.859	-0.22	ALDH4A1
Q06124	Tyrosine-protein phosphatase non-receptor type 11 OS=Homo sapiens OX=9606 GN=PTPN11 PE=1 SV=2	15	6	14	6	597	68.4	7.3	1.157	0.21	PTPN11
Q9NX46	Poly(ADP-ribose) glycohydrolase ARH3 OS=Homo sapiens OX=9606 GN=ADPRHL2 PE=1 SV=1	17	5	14	5	363	38.9	5.07	0.774	-0.37	ADPRHL2
P01700	Immunoglobulin lambda variable 1-47 OS=Homo sapiens OX=9606 GN=IGLV1-47 PE=1 SV=2	25	2	14	2	117	12.3	5.91	1.896	0.92	IGLV1-47
F8W727	60S ribosomal protein L32 OS=Homo sapiens OX=9606 GN=RPL32 PE=1 SV=1	17	4	14	4	153	18	10.59	0.774	-0.37	RPL32
P31930	Cytochrome b-c1 complex subunit 1, mitochondrial OS=Homo sapiens OX=9606 GN=UQCRC1 PE=1 SV=3	22	7	14	7	480	52.6	6.37	0.563	-0.83	UQCRC1
Q14152	Eukaryotic translation initiation factor 3 subunit A OS=Homo sapiens OX=9606 GN=EIF3A PE=1 SV=1	9	10	14	10	1382	166.5	6.79	0.592	-0.76	EIF3A
O75947	ATP synthase subunit d, mitochondrial OS=Homo sapiens OX=9606 GN=ATP5H PE=1 SV=3	51	6	14	6	161	18.5	5.3	2.39	1.26	ATP5H
Q15847	Adipogenesis regulatory factor OS=Homo sapiens OX=9606 GN=ADIRF PE=1 SV=1	79	4	14	4	76	7.9	5.31	1.588	0.67	ADIRF
Q01523	Defensin-5 OS=Homo sapiens OX=9606 GN=DEFA5 PE=1 SV=1	32	2	14	2	94	10.1	8.02	0.816	-0.29	DEFA5
P61626	Lysozyme C OS=Homo sapiens OX=9606 GN=LYZ PE=1 SV=1	16	4	14	4	148	16.5	9.16	1.583	0.66	LYZ
H7C0C1	Uncharacterized protein (Fragment) OS=Homo sapiens OX=9606 PE=4 SV=2	19	4	14	4	242	26.8	9.45	1.376	0.46
X6R8F3	Neutrophil gelatinase-associated lipocalin OS=Homo sapiens OX=9606 GN=LCN2 PE=1 SV=1	33	7	14	7	200	22.8	8.5	3.718	1.89	LCN2
G8JLB6	Heterogeneous nuclear ribonucleoprotein H OS=Homo sapiens OX=9606 GN=HNRNPH1 PE=1 SV=1	17	5	14	3	472	51.2	6.8	0.674	-0.57	HNRNPH1
E9PAV3	Nascent polypeptide-associated complex subunit alpha, muscle-specific form OS=Homo sapiens OX=9606 GN=NACA PE=1 SV=1	9	6	14	5	2078	205.3	9.58	1.168	0.22	NACA
P52758	2-iminobutanoate/2-iminopropanoate deaminase OS=Homo sapiens OX=9606 GN=RIDA PE=1 SV=1	33	3	13	3	137	14.5	8.68	0.868	-0.2	RIDA
P20711	Aromatic-L-amino-acid decarboxylase OS=Homo sapiens OX=9606 GN=DDC PE=1 SV=2	27	8	13	8	480	53.9	7.2	0.536	-0.9	DDC
X6R8A1	Carboxypeptidase OS=Homo sapiens OX=9606 GN=CTSA PE=1 SV=1	6	4	13	4	498	56.2	6.61	0.474	-1.08	CTSA
Q92499	ATP-dependent RNA helicase DDX1 OS=Homo sapiens OX=9606 GN=DDX1 PE=1 SV=2	16	8	13	8	740	82.4	7.23	0.581	-0.78	DDX1
O00233	26S proteasome non-ATPase regulatory subunit 9 OS=Homo sapiens OX=9606 GN=PSMD9 PE=1 SV=3	18	4	13	4	223	24.7	6.95	0.802	-0.32	PSMD9
P80217-2	Isoform 2 of Interferon-induced 35 kDa protein OS=Homo sapiens OX=9606 GN=IFI35	12	3	13	3	288	31.8	6.09	0.857	-0.22	IFI35
P62304	Small nuclear ribonucleoprotein E OS=Homo sapiens OX=9606 GN=SNRPE PE=1 SV=1	29	2	13	2	92	10.8	9.44	0.619	-0.69	SNRPE
Q9HAT2	Sialate O-acetylesterase OS=Homo sapiens OX=9606 GN=SIAE PE=1 SV=1	15	4	13	4	523	58.3	7.33	0.665	-0.59	SIAE
P51649-2	Isoform 2 of Succinate-semialdehyde dehydrogenase, mitochondrial OS=Homo sapiens OX=9606 GN=ALDH5A1	26	7	13	7	548	58.6	8.09	1.748	0.81	ALDH5A1
Q5T6V5	Queuosine salvage protein OS=Homo sapiens OX=9606 GN=C9orf64 PE=1 SV=1	11	4	13	4	341	39	5.88	0.802	-0.32	C9orf64
P20674	Cytochrome c oxidase subunit 5A, mitochondrial OS=Homo sapiens OX=9606 GN=COX5A PE=1 SV=2	53	5	13	5	150	16.8	6.79	1.525	0.61	COX5A
P15088	Mast cell carboxypeptidase A OS=Homo sapiens OX=9606 GN=CPA3 PE=1 SV=2	26	8	13	8	417	48.6	9	0.658	-0.6	CPA3
O14561	Acyl carrier protein, mitochondrial OS=Homo sapiens OX=9606 GN=NDUFAB1 PE=1 SV=3	12	3	13	3	156	17.4	4.93	1.284	0.36	NDUFAB1
F8W031	Uncharacterized protein (Fragment) OS=Homo sapiens OX=9606 PE=1 SV=1	19	4	13	3	263	29.2	7.01	0.762	-0.39
Q01813	ATP-dependent 6-phosphofructokinase, platelet type OS=Homo sapiens OX=9606 GN=PFKP PE=1 SV=2	13	11	13	9	784	85.5	7.55	0.544	-0.88	PFKP
P17050	Alpha-N-acetylgalactosaminidase OS=Homo sapiens OX=9606 GN=NAGA PE=1 SV=2	8	2	13	2	411	46.5	5.19	0.743	-0.43	NAGA
O95394-4	Isoform 3 of Phosphoacetylglucosamine mutase OS=Homo sapiens OX=9606 GN=PGM3	23	7	13	7	570	62.9	6	0.667	-0.58	PGM3
P05543	Thyroxine-binding globulin OS=Homo sapiens OX=9606 GN=SERPINA7 PE=1 SV=2	10	4	13	4	415	46.3	6.3	0.826	-0.28	SERPINA7
P09923	Intestinal-type alkaline phosphatase OS=Homo sapiens OX=9606 GN=ALPI PE=1 SV=2	28	9	13	9	528	56.8	5.86	0.521	-0.94	ALPI
J3QL71	Secernin-2 OS=Homo sapiens OX=9606 GN=SCRN2 PE=1 SV=1	24	5	13	5	433	47.5	5.68	0.774	-0.37	SCRN2
Q96PE7	Methylmalonyl-CoA epimerase, mitochondrial OS=Homo sapiens OX=9606 GN=MCEE PE=1 SV=1	37	4	13	4	176	18.7	9.09	1.358	0.44	MCEE
P09668	Pro-cathepsin H OS=Homo sapiens OX=9606 GN=CTSH PE=1 SV=4	14	5	13	5	335	37.4	8.07	0.873	-0.2	CTSH
O75531	Barrier-to-autointegration factor OS=Homo sapiens OX=9606 GN=BANF1 PE=1 SV=1	43	3	13	3	89	10.1	6.09	0.788	-0.34	BANF1
P07996	Thrombospondin-1 OS=Homo sapiens OX=9606 GN=THBS1 PE=1 SV=2	7	6	13	6	1170	129.3	4.94	1.319	0.4	THBS1
C9JV77	Alpha-2-HS-glycoprotein OS=Homo sapiens OX=9606 GN=AHSG PE=1 SV=1	10	3	13	3	368	39.4	5.72	1.627	0.7	AHSG
A8MWD9	Putative small nuclear ribonucleoprotein G-like protein 15 OS=Homo sapiens OX=9606 GN=SNRPGP15 PE=5 SV=2	28	3	13	3	76	8.5	8.84	0.689	-0.54	SNRPGP15
P29966	Myristoylated alanine-rich C-kinase substrate OS=Homo sapiens OX=9606 GN=MARCKS PE=1 SV=4	24	6	13	6	332	31.5	4.45	1.444	0.53	MARCKS
Q9Y376	Calcium-binding protein 39 OS=Homo sapiens OX=9606 GN=CAB39 PE=1 SV=1	30	7	12	7	341	39.8	6.89	1.202	0.27	CAB39
P62854	40S ribosomal protein S26 OS=Homo sapiens OX=9606 GN=RPS26 PE=1 SV=3	34	3	12	3	115	13	11	2.332	1.22	RPS26
Q12904-2	Isoform 2 of Aminoacyl tRNA synthase complex-interacting multifunctional protein 1 OS=Homo sapiens OX=9606 GN=AIMP1	24	5	12	5	336	37	8.65	0.659	-0.6	AIMP1
P63173	60S ribosomal protein L38 OS=Homo sapiens OX=9606 GN=RPL38 PE=1 SV=2	36	3	12	3	70	8.2	10.1	1.356	0.44	RPL38
Q04446	1,4-alpha-glucan-branching enzyme OS=Homo sapiens OX=9606 GN=GBE1 PE=1 SV=3	26	9	12	9	702	80.4	6.32	0.353	-1.5	GBE1
Q9H3G5	Probable serine carboxypeptidase CPVL OS=Homo sapiens OX=9606 GN=CPVL PE=1 SV=2	17	4	12	4	476	54.1	5.62	0.757	-0.4	CPVL
Q9Y3Z3	Deoxynucleoside triphosphate triphosphohydrolase SAMHD1 OS=Homo sapiens OX=9606 GN=SAMHD1 PE=1 SV=2	21	9	12	9	626	72.2	7.14	0.211	-2.24	SAMHD1
O95292	Vesicle-associated membrane protein-associated protein B/C OS=Homo sapiens OX=9606 GN=VAPB PE=1 SV=3	16	4	12	3	243	27.2	7.3	0.625	-0.68	VAPB
Q8N1Q1	Carbonic anhydrase 13 OS=Homo sapiens OX=9606 GN=CA13 PE=1 SV=1	35	5	12	5	262	29.4	6.96	0.816	-0.29	CA13
O14744	Protein arginine N-methyltransferase 5 OS=Homo sapiens OX=9606 GN=PRMT5 PE=1 SV=4	20	7	12	7	637	72.6	6.29	0.856	-0.22	PRMT5
A0A0A0MQU4	Selenocysteine lyase OS=Homo sapiens OX=9606 GN=SCLY PE=1 SV=1	17	4	12	4	453	48.8	7.12	0.624	-0.68	SCLY
Q92522	Histone H1x OS=Homo sapiens OX=9606 GN=H1FX PE=1 SV=1	18	4	12	4	213	22.5	10.76	1.492	0.58	H1FX
Q16740	ATP-dependent Clp protease proteolytic subunit, mitochondrial OS=Homo sapiens OX=9606 GN=CLPP PE=1 SV=1	20	4	12	4	277	30.2	8.09	0.78	-0.36	CLPP
P39059	Collagen alpha-1(XV) chain OS=Homo sapiens OX=9606 GN=COL15A1 PE=1 SV=2	5	6	12	6	1388	141.6	5	1.241	0.31	COL15A1
P61020	Ras-related protein Rab-5B OS=Homo sapiens OX=9606 GN=RAB5B PE=1 SV=1	23	4	12	2	215	23.7	8.13	0.727	-0.46	RAB5B
A0A024R571	EH domain-containing protein 1 OS=Homo sapiens OX=9606 GN=EHD1 PE=1 SV=1	34	12	12	11	548	61.9	6.71	0.758	-0.4	EHD1
E9PIE3	Caveolae-associated protein 3 OS=Homo sapiens OX=9606 GN=CAVIN3 PE=1 SV=1	12	4	12	4	293	31.1	6.81	2.158	1.11	CAVIN3
B5MCA4	Epithelial cell adhesion molecule OS=Homo sapiens OX=9606 GN=EPCAM PE=1 SV=1	11	4	12	4	342	37.9	8.47	1.303	0.38	EPCAM
A0A0A0MQT0	Retinol binding protein 1, cellular OS=Homo sapiens OX=9606 GN=RBP1 PE=1 SV=1	30	5	12	5	197	22.3	6.13	0.52	-0.94	RBP1
P26368	Splicing factor U2AF 65 kDa subunit OS=Homo sapiens OX=9606 GN=U2AF2 PE=1 SV=4	22	5	12	5	475	53.5	9.09	1.306	0.39	U2AF2
P23634	Plasma membrane calcium-transporting ATPase 4 OS=Homo sapiens OX=9606 GN=ATP2B4 PE=1 SV=2	7	7	12	7	1241	137.8	6.6	0.794	-0.33	ATP2B4
P05198	Eukaryotic translation initiation factor 2 subunit 1 OS=Homo sapiens OX=9606 GN=EIF2S1 PE=1 SV=3	29	6	12	6	315	36.1	5.08	1.678	0.75	EIF2S1
P42025	Beta-centractin OS=Homo sapiens OX=9606 GN=ACTR1B PE=1 SV=1	23	4	11	1	376	42.3	6.4	0.799	-0.32	ACTR1B
Q13838-2	Isoform 2 of Spliceosome RNA helicase DDX39B OS=Homo sapiens OX=9606 GN=DDX39B	23	7	11	7	443	50.6	5.88	0.515	-0.96	DDX39B
O43813	LanC-like protein 1 OS=Homo sapiens OX=9606 GN=LANCL1 PE=1 SV=1	18	5	11	5	399	45.3	7.75	0.68	-0.56	LANCL1
Q9BTZ2	Dehydrogenase/reductase SDR family member 4 OS=Homo sapiens OX=9606 GN=DHRS4 PE=1 SV=3	11	4	11	4	278	29.5	8.56	1.256	0.33	DHRS4
O15212	Prefoldin subunit 6 OS=Homo sapiens OX=9606 GN=PFDN6 PE=1 SV=1	50	4	11	4	129	14.6	8.88	0.755	-0.41	PFDN6
P49354	Protein farnesyltransferase/geranylgeranyltransferase type-1 subunit alpha OS=Homo sapiens OX=9606 GN=FNTA PE=1 SV=1	18	6	11	6	379	44.4	5.08	0.574	-0.8	FNTA
P01591	Immunoglobulin J chain OS=Homo sapiens OX=9606 GN=JCHAIN PE=1 SV=4	12	2	11	2	159	18.1	5.24	1.279	0.35	JCHAIN
O95881	Thioredoxin domain-containing protein 12 OS=Homo sapiens OX=9606 GN=TXNDC12 PE=1 SV=1	53	5	11	5	172	19.2	5.4	0.664	-0.59	TXNDC12
P52597	Heterogeneous nuclear ribonucleoprotein F OS=Homo sapiens OX=9606 GN=HNRNPF PE=1 SV=3	21	6	11	4	415	45.6	5.58	0.498	-1.01	HNRNPF
Q9P0M6	Core histone macro-H2A.2 OS=Homo sapiens OX=9606 GN=H2AFY2 PE=1 SV=3	10	3	11	1	372	40	9.69	0.525	-0.93	H2AFY2
P15086	Carboxypeptidase B OS=Homo sapiens OX=9606 GN=CPB1 PE=1 SV=4	24	6	11	5	417	47.3	6.61	0.379	-1.4	CPB1
P24539	ATP synthase F(0) complex subunit B1, mitochondrial OS=Homo sapiens OX=9606 GN=ATP5F1 PE=1 SV=2	21	4	11	4	256	28.9	9.36	1.519	0.6	ATP5F1
A0A075B6H7	Immunoglobulin kappa variable 3-7 (non-functional) (Fragment) OS=Homo sapiens OX=9606 GN=IGKV3-7 PE=1 SV=1	23	2	11	2	116	12.8	5.25	1.323	0.4	IGKV3-7
P05141	ADP/ATP translocase 2 OS=Homo sapiens OX=9606 GN=SLC25A5 PE=1 SV=7	18	5	11	5	298	32.8	9.69	0.742	-0.43	SLC25A5
O75475	PC4 and SFRS1-interacting protein OS=Homo sapiens OX=9606 GN=PSIP1 PE=1 SV=1	5	3	11	1	530	60.1	9.13	0.748	-0.42	PSIP1
Q15121-2	Isoform 2 of Astrocytic phosphoprotein PEA-15 OS=Homo sapiens OX=9606 GN=PEA15	32	5	11	5	151	17.3	4.89	0.763	-0.39	PEA15
H0YHG0	Uncharacterized protein (Fragment) OS=Homo sapiens OX=9606 PE=1 SV=1	12	3	11	3	523	59.1	8.59	0.762	-0.39
P26885	Peptidyl-prolyl cis-trans isomerase FKBP2 OS=Homo sapiens OX=9606 GN=FKBP2 PE=1 SV=2	39	7	11	7	142	15.6	9.13	0.674	-0.57	FKBP2
P34949	Mannose-6-phosphate isomerase OS=Homo sapiens OX=9606 GN=MPI PE=1 SV=2	22	5	11	5	423	46.6	5.95	0.734	-0.45	MPI
P05109	Protein S100-A8 OS=Homo sapiens OX=9606 GN=S100A8 PE=1 SV=1	33	3	11	3	93	10.8	7.03	0.698	-0.52	S100A8
P63220	40S ribosomal protein S21 OS=Homo sapiens OX=9606 GN=RPS21 PE=1 SV=1	52	4	11	4	83	9.1	8.5	1.603	0.68	RPS21
K7ES70	Microfibril-associated glycoprotein 4 OS=Homo sapiens OX=9606 GN=MFAP4 PE=1 SV=1	21	2	11	2	280	31.3	5.87	1.591	0.67	MFAP4
Q92947	Glutaryl-CoA dehydrogenase, mitochondrial OS=Homo sapiens OX=9606 GN=GCDH PE=1 SV=1	26	7	11	7	438	48.1	8.06	0.537	-0.9	GCDH
P08311	Cathepsin G OS=Homo sapiens OX=9606 GN=CTSG PE=1 SV=2	12	3	10	3	255	28.8	11.19	0.721	-0.47	CTSG
P08621	U1 small nuclear ribonucleoprotein 70 kDa OS=Homo sapiens OX=9606 GN=SNRNP70 PE=1 SV=2	11	4	10	4	437	51.5	9.94	1.147	0.2	SNRNP70
P54136	Arginine--tRNA ligase, cytoplasmic OS=Homo sapiens OX=9606 GN=RARS PE=1 SV=2	15	7	10	7	660	75.3	6.68	0.551	-0.86	RARS
Q5TFE4	5'-nucleotidase domain-containing protein 1 OS=Homo sapiens OX=9606 GN=NT5DC1 PE=1 SV=1	15	5	10	5	455	51.8	6.35	1.175	0.23	NT5DC1
Q07666	KH domain-containing, RNA-binding, signal transduction-associated protein 1 OS=Homo sapiens OX=9606 GN=KHDRBS1 PE=1 SV=1	11	5	10	5	443	48.2	8.66	0.643	-0.64	KHDRBS1
Q8NBJ4	Golgi membrane protein 1 OS=Homo sapiens OX=9606 GN=GOLM1 PE=1 SV=1	24	10	10	10	401	45.3	4.97	2.917	1.54	GOLM1
P51452	Dual specificity protein phosphatase 3 OS=Homo sapiens OX=9606 GN=DUSP3 PE=1 SV=1	28	4	10	4	185	20.5	7.8	1.248	0.32	DUSP3
P42166	Lamina-associated polypeptide 2, isoform alpha OS=Homo sapiens OX=9606 GN=TMPO PE=1 SV=2	10	4	10	4	694	75.4	7.66	1.367	0.45	TMPO
Q7KZF4	Staphylococcal nuclease domain-containing protein 1 OS=Homo sapiens OX=9606 GN=SND1 PE=1 SV=1	18	9	10	9	910	101.9	7.17	0.304	-1.72	SND1
Q9UQQ1-4	Isoform 4 of N-acetylated-alpha-linked acidic dipeptidase-like protein OS=Homo sapiens OX=9606 GN=NAALADL1	21	10	10	10	791	85.8	5.6	0.543	-0.88	NAALADL1
F5H039	Gephyrin OS=Homo sapiens OX=9606 GN=GPHN PE=1 SV=1	17	5	10	5	782	84.7	5.73	1.35	0.43	GPHN
B1AHL2	Fibulin-1 OS=Homo sapiens OX=9606 GN=FBLN1 PE=1 SV=1	8	5	10	4	721	78.3	5.39	0.822	-0.28	FBLN1
Q15102	Platelet-activating factor acetylhydrolase IB subunit gamma OS=Homo sapiens OX=9606 GN=PAFAH1B3 PE=1 SV=1	53	8	10	8	231	25.7	6.84	0.576	-0.8	PAFAH1B3
O14737	Programmed cell death protein 5 OS=Homo sapiens OX=9606 GN=PDCD5 PE=1 SV=3	27	4	10	4	125	14.3	6.04	0.713	-0.49	PDCD5
Q15417	Calponin-3 OS=Homo sapiens OX=9606 GN=CNN3 PE=1 SV=1	27	4	10	3	329	36.4	6.05	0.443	-1.17	CNN3
P08648	Integrin alpha-5 OS=Homo sapiens OX=9606 GN=ITGA5 PE=1 SV=2	7	4	10	4	1049	114.5	5.77	0.652	-0.62	ITGA5
P83731	60S ribosomal protein L24 OS=Homo sapiens OX=9606 GN=RPL24 PE=1 SV=1	19	3	10	3	157	17.8	11.25	1.271	0.35	RPL24
Q99611	Selenide, water dikinase 2 OS=Homo sapiens OX=9606 GN=SEPHS2 PE=1 SV=3	21	5	10	5	448	47.3	5.88	0.661	-0.6	SEPHS2
Q99471	Prefoldin subunit 5 OS=Homo sapiens OX=9606 GN=PFDN5 PE=1 SV=2	45	5	10	5	154	17.3	6.33	0.82	-0.29	PFDN5
P82909	28S ribosomal protein S36, mitochondrial OS=Homo sapiens OX=9606 GN=MRPS36 PE=1 SV=2	69	5	10	5	103	11.5	9.99	1.602	0.68	MRPS36
Q07955-2	Isoform ASF-2 of Serine/arginine-rich splicing factor 1 OS=Homo sapiens OX=9606 GN=SRSF1	9	3	10	3	292	32	5.91	0.779	-0.36	SRSF1
Q5VW32	BRO1 domain-containing protein BROX OS=Homo sapiens OX=9606 GN=BROX PE=1 SV=1	27	6	10	6	411	46.4	7.65	0.531	-0.91	BROX
P35222	Catenin beta-1 OS=Homo sapiens OX=9606 GN=CTNNB1 PE=1 SV=1	8	5	10	4	781	85.4	5.86	1.208	0.27	CTNNB1
Q15056	Eukaryotic translation initiation factor 4H OS=Homo sapiens OX=9606 GN=EIF4H PE=1 SV=5	27	6	10	6	248	27.4	7.23	0.762	-0.39	EIF4H
Q8NDH3	Probable aminopeptidase NPEPL1 OS=Homo sapiens OX=9606 GN=NPEPL1 PE=1 SV=3	4	2	10	2	523	55.8	6.87	1.268	0.34	NPEPL1
Q9UHV9	Prefoldin subunit 2 OS=Homo sapiens OX=9606 GN=PFDN2 PE=1 SV=1	17	2	10	2	154	16.6	6.58	1.28	0.36	PFDN2
P04229	HLA class II histocompatibility antigen, DRB1-1 beta chain OS=Homo sapiens OX=9606 GN=HLA-DRB1 PE=1 SV=2	17	4	10	1	266	29.9	7.69	1.455	0.54	HLA-DRB1
Q14956	Transmembrane glycoprotein NMB OS=Homo sapiens OX=9606 GN=GPNMB PE=1 SV=2	5	2	9	2	572	63.9	6.64	1.168	0.22	GPNMB
P52943-2	Isoform 2 of Cysteine-rich protein 2 OS=Homo sapiens OX=9606 GN=CRIP2	18	3	9	3	282	30.2	8.22	1.487	0.57	CRIP2
P25774	Cathepsin S OS=Homo sapiens OX=9606 GN=CTSS PE=1 SV=3	14	4	9	4	331	37.5	8.34	0.33	-1.6	CTSS
D6RAX7	COP9 constitutive photomorphogenic-like protein subunit 4 isoform 2 OS=Homo sapiens OX=9606 GN=COPS4 PE=1 SV=1	24	6	9	6	420	47.7	6.43	0.525	-0.93	COPS4
Q9UGM3-6	Isoform 6 of Deleted in malignant brain tumors 1 protein OS=Homo sapiens OX=9606 GN=DMBT1	1	2	9	2	2542	274.3	5.45	0.218	-2.2	DMBT1
P06702	Protein S100-A9 OS=Homo sapiens OX=9606 GN=S100A9 PE=1 SV=1	49	4	9	4	114	13.2	6.13	0.656	-0.61	S100A9
Q16222	UDP-N-acetylhexosamine pyrophosphorylase OS=Homo sapiens OX=9606 GN=UAP1 PE=1 SV=3	17	6	9	6	522	58.7	6.33	0.596	-0.75	UAP1
P61960	Ubiquitin-fold modifier 1 OS=Homo sapiens OX=9606 GN=UFM1 PE=1 SV=1	68	3	9	3	85	9.1	9.31	0.798	-0.33	UFM1
P43686	26S proteasome regulatory subunit 6B OS=Homo sapiens OX=9606 GN=PSMC4 PE=1 SV=2	19	7	9	7	418	47.3	5.21	0.417	-1.26	PSMC4
A0A096LPE2	SAA2-SAA4 readthrough OS=Homo sapiens OX=9606 GN=SAA2-SAA4 PE=4 SV=1	21	3	9	1	208	23.3	8.98	0.791	-0.34	SAA2-SAA4
P61106	Ras-related protein Rab-14 OS=Homo sapiens OX=9606 GN=RAB14 PE=1 SV=4	32	5	9	4	215	23.9	6.21	0.832	-0.27	RAB14
Q9UNN8	Endothelial protein C receptor OS=Homo sapiens OX=9606 GN=PROCR PE=1 SV=1	11	2	9	2	238	26.7	7.18	0.755	-0.41	PROCR
P08195-4	Isoform 4 of 4F2 cell-surface antigen heavy chain OS=Homo sapiens OX=9606 GN=SLC3A2	12	5	9	5	661	71.1	4.97	0.602	-0.73	SLC3A2
Q9Y696	Chloride intracellular channel protein 4 OS=Homo sapiens OX=9606 GN=CLIC4 PE=1 SV=4	36	7	9	7	253	28.8	5.59	0.634	-0.66	CLIC4
P47985	Cytochrome b-c1 complex subunit Rieske, mitochondrial OS=Homo sapiens OX=9606 GN=UQCRFS1 PE=1 SV=2	22	5	9	5	274	29.6	8.32	1.204	0.27	UQCRFS1
P46778	60S ribosomal protein L21 OS=Homo sapiens OX=9606 GN=RPL21 PE=1 SV=2	21	3	9	3	160	18.6	10.49	0.759	-0.4	RPL21
Q9UL18	Protein argonaute-1 OS=Homo sapiens OX=9606 GN=AGO1 PE=1 SV=3	2	2	9	1	857	97.2	9.16	1.198	0.26	AGO1
Q6UWV6	Ectonucleotide pyrophosphatase/phosphodiesterase family member 7 OS=Homo sapiens OX=9606 GN=ENPP7 PE=1 SV=3	15	4	9	4	458	51.5	6.89	2.043	1.03	ENPP7
Q13185	Chromobox protein homolog 3 OS=Homo sapiens OX=9606 GN=CBX3 PE=1 SV=4	23	3	9	3	183	20.8	5.33	0.512	-0.96	CBX3
P27361	Mitogen-activated protein kinase 3 OS=Homo sapiens OX=9606 GN=MAPK3 PE=1 SV=4	23	5	9	3	379	43.1	6.74	0.402	-1.31	MAPK3
F5H2F4	C-1-tetrahydrofolate synthase, cytoplasmic OS=Homo sapiens OX=9606 GN=MTHFD1 PE=1 SV=1	9	9	9	9	1020	110.5	8.43	0.587	-0.77	MTHFD1
P24298	Alanine aminotransferase 1 OS=Homo sapiens OX=9606 GN=GPT PE=1 SV=3	21	6	9	6	496	54.6	7.18	0.586	-0.77	GPT
Q13630	GDP-L-fucose synthase OS=Homo sapiens OX=9606 GN=TSTA3 PE=1 SV=1	20	5	9	5	321	35.9	6.6	0.774	-0.37	TSTA3
P35613	Basigin OS=Homo sapiens OX=9606 GN=BSG PE=1 SV=2	7	2	9	2	385	42.2	5.66	0.696	-0.52	BSG
Q8TAX9-4	Isoform 4 of Gasdermin-B OS=Homo sapiens OX=9606 GN=GSDMB	8	2	9	2	416	47.3	5.27	1.152	0.2	GSDMB
Q9Y224	RNA transcription, translation and transport factor protein OS=Homo sapiens OX=9606 GN=RTRAF PE=1 SV=1	31	5	8	5	244	28.1	6.65	0.845	-0.24	RTRAF
E9PL57	NEDD8-MDP1 readthrough (Fragment) OS=Homo sapiens OX=9606 GN=NEDD8-MDP1 PE=4 SV=1	22	3	8	2	170	19.5	7.43	0.654	-0.61	NEDD8-MDP1
Q53H82	Endoribonuclease LACTB2 OS=Homo sapiens OX=9606 GN=LACTB2 PE=1 SV=2	20	4	8	4	288	32.8	6.8	0.69	-0.53	LACTB2
O75436	Vacuolar protein sorting-associated protein 26A OS=Homo sapiens OX=9606 GN=VPS26A PE=1 SV=2	15	4	8	4	327	38.1	6.57	0.704	-0.51	VPS26A
A0A0A0MTH3	Integrin-linked protein kinase OS=Homo sapiens OX=9606 GN=ILK PE=1 SV=1	12	5	8	5	483	54.6	7.97	0.343	-1.54	ILK
Q99447-3	Isoform 3 of Ethanolamine-phosphate cytidylyltransferase OS=Homo sapiens OX=9606 GN=PCYT2	12	4	8	4	407	45.6	6.73	1.659	0.73	PCYT2
P14317	Hematopoietic lineage cell-specific protein OS=Homo sapiens OX=9606 GN=HCLS1 PE=1 SV=3	10	4	8	4	486	54	4.81	1.838	0.88	HCLS1
P08579	U2 small nuclear ribonucleoprotein B'' OS=Homo sapiens OX=9606 GN=SNRPB2 PE=1 SV=1	13	2	8	1	225	25.5	9.72	2.194	1.13	SNRPB2
Q15046-2	Isoform Mitochondrial of Lysine--tRNA ligase OS=Homo sapiens OX=9606 GN=KARS	20	8	8	8	625	71.5	6.81	1.159	0.21	KARS
E9PQY2	Prefoldin subunit 4 OS=Homo sapiens OX=9606 GN=PFDN4 PE=1 SV=1	20	3	8	3	136	15.6	4.58	1.425	0.51	PFDN4
Q99584	Protein S100-A13 OS=Homo sapiens OX=9606 GN=S100A13 PE=1 SV=1	47	4	8	4	98	11.5	6.16	0.859	-0.22	S100A13
Q9BPW8	Protein NipSnap homolog 1 OS=Homo sapiens OX=9606 GN=NIPSNAP1 PE=1 SV=1	30	4	8	4	284	33.3	9.31	0.764	-0.39	NIPSNAP1
B4DLN1	cDNA FLJ60124, highly similar to Mitochondrial dicarboxylate carrier OS=Homo sapiens OX=9606 PE=2 SV=1	8	3	8	3	442	48.1	9.52	0.515	-0.96
P19623	Spermidine synthase OS=Homo sapiens OX=9606 GN=SRM PE=1 SV=1	8	2	8	2	302	33.8	5.49	0.75	-0.42	SRM
O95749	Geranylgeranyl pyrophosphate synthase OS=Homo sapiens OX=9606 GN=GGPS1 PE=1 SV=1	20	2	8	2	300	34.8	6.14	0.836	-0.26	GGPS1
P23142	Fibulin-1 OS=Homo sapiens OX=9606 GN=FBLN1 PE=1 SV=4	8	4	8	3	703	77.2	5.22	1.307	0.39	FBLN1
P30405	Peptidyl-prolyl cis-trans isomerase F, mitochondrial OS=Homo sapiens OX=9606 GN=PPIF PE=1 SV=1	7	2	8	1	207	22	9.38	1.295	0.37	PPIF
Q08211	ATP-dependent RNA helicase A OS=Homo sapiens OX=9606 GN=DHX9 PE=1 SV=4	8	8	8	8	1270	140.9	6.84	0.664	-0.59	DHX9
P02730	Band 3 anion transport protein OS=Homo sapiens OX=9606 GN=SLC4A1 PE=1 SV=3	12	8	8	8	911	101.7	5.19	0.84	-0.25	SLC4A1
Q9BQS7-3	Isoform 3 of Hephaestin OS=Homo sapiens OX=9606 GN=HEPH	7	4	8	4	1212	136.6	6.28	0.625	-0.68	HEPH
Q96HR9	Receptor expression-enhancing protein 6 OS=Homo sapiens OX=9606 GN=REEP6 PE=1 SV=2	15	3	8	3	211	23.4	8.56	1.377	0.46	REEP6
P62714	Serine/threonine-protein phosphatase 2A catalytic subunit beta isoform OS=Homo sapiens OX=9606 GN=PPP2CB PE=1 SV=1	19	4	8	4	309	35.6	5.43	0.791	-0.34	PPP2CB
Q8IXL7	Methionine-R-sulfoxide reductase B3 OS=Homo sapiens OX=9606 GN=MSRB3 PE=1 SV=2	22	3	8	3	192	20.7	7.33	0.852	-0.23	MSRB3
Q14696	LRP chaperone MESD OS=Homo sapiens OX=9606 GN=MESD PE=1 SV=2	12	2	8	2	234	26.1	7.78	0.702	-0.51	MESD
A0A087WSY6	Immunoglobulin kappa variable 3D-15 OS=Homo sapiens OX=9606 GN=IGKV3D-15 PE=3 SV=6	26	2	8	2	115	12.5	5.19	0.72	-0.47	IGKV3D-15
P40261	Nicotinamide N-methyltransferase OS=Homo sapiens OX=9606 GN=NNMT PE=1 SV=1	14	3	7	3	264	29.6	5.74	1.189	0.25	NNMT
Q9Y3F4-2	Isoform 2 of Serine-threonine kinase receptor-associated protein OS=Homo sapiens OX=9606 GN=STRAP	10	3	7	3	363	39.8	5.31	0.825	-0.28	STRAP
P31942	Heterogeneous nuclear ribonucleoprotein H3 OS=Homo sapiens OX=9606 GN=HNRNPH3 PE=1 SV=2	8	2	7	2	346	36.9	6.87	0.84	-0.25	HNRNPH3
P27105	Erythrocyte band 7 integral membrane protein OS=Homo sapiens OX=9606 GN=STOM PE=1 SV=3	23	5	7	5	288	31.7	7.88	1.3	0.38	STOM
Q8TEA8	D-aminoacyl-tRNA deacylase 1 OS=Homo sapiens OX=9606 GN=DTD1 PE=1 SV=2	18	3	7	3	209	23.4	8.24	0.774	-0.37	DTD1
P53041	Serine/threonine-protein phosphatase 5 OS=Homo sapiens OX=9606 GN=PPP5C PE=1 SV=1	7	2	7	2	499	56.8	6.28	0.473	-1.08	PPP5C
P61201	COP9 signalosome complex subunit 2 OS=Homo sapiens OX=9606 GN=COPS2 PE=1 SV=1	21	4	7	4	443	51.6	5.53	0.705	-0.5	COPS2
O76070	Gamma-synuclein OS=Homo sapiens OX=9606 GN=SNCG PE=1 SV=2	46	4	7	4	127	13.3	4.86	1.342	0.42	SNCG
P04899-4	Isoform sGi2 of Guanine nucleotide-binding protein G(i) subunit alpha-2 OS=Homo sapiens OX=9606 GN=GNAI2	7	2	7	2	366	41.5	5.99	0.602	-0.73	GNAI2
Q9HB07	UPF0160 protein MYG1, mitochondrial OS=Homo sapiens OX=9606 GN=C12orf10 PE=1 SV=2	10	3	7	3	376	42.4	6.67	0.736	-0.44	C12orf10
P48739-3	Isoform 3 of Phosphatidylinositol transfer protein beta isoform OS=Homo sapiens OX=9606 GN=PITPNB	15	4	7	3	273	31.7	6.65	0.71	-0.49	PITPNB
Q92506	Estradiol 17-beta-dehydrogenase 8 OS=Homo sapiens OX=9606 GN=HSD17B8 PE=1 SV=2	11	2	7	2	261	27	6.54	1.232	0.3	HSD17B8
Q9NR28	Diablo homolog, mitochondrial OS=Homo sapiens OX=9606 GN=DIABLO PE=1 SV=1	27	4	7	4	239	27.1	5.9	1.564	0.65	DIABLO
A0A0A0MS15	Immunoglobulin heavy variable 3-49 OS=Homo sapiens OX=9606 GN=IGHV3-49 PE=3 SV=1	13	2	7	1	119	13	8.62	1.63	0.7	IGHV3-49
Q03135	Caveolin-1 OS=Homo sapiens OX=9606 GN=CAV1 PE=1 SV=4	35	4	7	4	178	20.5	6.02	0.632	-0.66	CAV1
A0A0G2JMW3	Cadherin-related family member 5 OS=Homo sapiens OX=9606 GN=CDHR5 PE=1 SV=1	13	6	7	6	845	88.1	4.91	0.139	-2.85	CDHR5
Q10713	Mitochondrial-processing peptidase subunit alpha OS=Homo sapiens OX=9606 GN=PMPCA PE=1 SV=2	9	2	7	2	525	58.2	6.92	0.658	-0.6	PMPCA
Q9UJ83	2-hydroxyacyl-CoA lyase 1 OS=Homo sapiens OX=9606 GN=HACL1 PE=1 SV=2	8	5	7	5	578	63.7	7.36	0.64	-0.64	HACL1
P84103	Serine/arginine-rich splicing factor 3 OS=Homo sapiens OX=9606 GN=SRSF3 PE=1 SV=1	18	2	7	2	164	19.3	11.65	1.608	0.69	SRSF3
P08861	Chymotrypsin-like elastase family member 3B OS=Homo sapiens OX=9606 GN=CELA3B PE=1 SV=3	9	2	7	2	270	29.2	6.28	0.036	-4.81	CELA3B
O96019	Actin-like protein 6A OS=Homo sapiens OX=9606 GN=ACTL6A PE=1 SV=1	17	4	7	4	429	47.4	5.6	0.615	-0.7	ACTL6A
P14868	Aspartate--tRNA ligase, cytoplasmic OS=Homo sapiens OX=9606 GN=DARS PE=1 SV=2	12	5	7	5	501	57.1	6.55	0.758	-0.4	DARS
P05060	Secretogranin-1 OS=Homo sapiens OX=9606 GN=CHGB PE=1 SV=2	13	7	7	7	677	78.2	5.07	1.917	0.94	CHGB
O00159	Unconventional myosin-Ic OS=Homo sapiens OX=9606 GN=MYO1C PE=1 SV=4	6	5	7	5	1063	121.6	9.41	0.588	-0.77	MYO1C
Q9P016	Thymocyte nuclear protein 1 OS=Homo sapiens OX=9606 GN=THYN1 PE=1 SV=1	6	2	7	2	225	25.7	9.25	0.59	-0.76	THYN1
P50135	Histamine N-methyltransferase OS=Homo sapiens OX=9606 GN=HNMT PE=1 SV=1	14	3	7	3	292	33.3	5.34	0.827	-0.27	HNMT
O60749	Sorting nexin-2 OS=Homo sapiens OX=9606 GN=SNX2 PE=1 SV=2	17	6	7	6	519	58.4	5.12	0.49	-1.03	SNX2
E7EW20	Unconventional myosin-VI OS=Homo sapiens OX=9606 GN=MYO6 PE=1 SV=2	9	6	6	6	1295	149.8	8.51	0.785	-0.35	MYO6
P22676	Calretinin OS=Homo sapiens OX=9606 GN=CALB2 PE=2 SV=2	17	3	6	3	271	31.5	5.15	0.675	-0.57	CALB2
P27824-2	Isoform 2 of Calnexin OS=Homo sapiens OX=9606 GN=CANX	14	4	6	4	627	71.5	4.7	0.794	-0.33	CANX
P35606	Coatomer subunit beta' OS=Homo sapiens OX=9606 GN=COPB2 PE=1 SV=2	9	6	6	6	906	102.4	5.27	0.836	-0.26	COPB2
P50225	Sulfotransferase 1A1 OS=Homo sapiens OX=9606 GN=SULT1A1 PE=1 SV=3	38	6	6	3	295	34.1	6.62	0.498	-1.01	SULT1A1
K7ERG9	Complement factor D OS=Homo sapiens OX=9606 GN=CFD PE=1 SV=1	20	3	6	3	260	27.8	7.25	0.746	-0.42	CFD
A0A0C4DH72	Immunoglobulin kappa variable 1-6 OS=Homo sapiens OX=9606 GN=IGKV1-6 PE=3 SV=1	26	3	6	3	117	12.7	8.29	1.742	0.8	IGKV1-6
D6REX3	Protein transport protein Sec31A OS=Homo sapiens OX=9606 GN=SEC31A PE=1 SV=1	4	3	6	3	1251	136.1	6.98	0.682	-0.55	SEC31A
O75116	Rho-associated protein kinase 2 OS=Homo sapiens OX=9606 GN=ROCK2 PE=1 SV=4	5	5	6	4	1388	160.8	6.02	0.521	-0.94	ROCK2
E9PFW3	AP-2 complex subunit mu OS=Homo sapiens OX=9606 GN=AP2M1 PE=1 SV=1	12	4	6	4	460	52.3	9.5	0.618	-0.69	AP2M1
Q8IYS1	Peptidase M20 domain-containing protein 2 OS=Homo sapiens OX=9606 GN=PM20D2 PE=1 SV=2	17	3	6	3	436	47.7	5.85	1.351	0.43	PM20D2
Q8NBF2	NHL repeat-containing protein 2 OS=Homo sapiens OX=9606 GN=NHLRC2 PE=1 SV=1	12	4	6	4	726	79.4	5.55	0.639	-0.65	NHLRC2
B4DUT8	Calponin OS=Homo sapiens OX=9606 GN=CNN2 PE=1 SV=1	22	4	6	3	330	35.9	7.3	0.713	-0.49	CNN2
P62829	60S ribosomal protein L23 OS=Homo sapiens OX=9606 GN=RPL23 PE=1 SV=1	14	2	6	2	140	14.9	10.51	1.354	0.44	RPL23
Q8WWM9	Cytoglobin OS=Homo sapiens OX=9606 GN=CYGB PE=1 SV=1	27	4	6	4	190	21.4	6.8	0.385	-1.38	CYGB
P80748	Immunoglobulin lambda variable 3-21 OS=Homo sapiens OX=9606 GN=IGLV3-21 PE=1 SV=2	39	2	6	2	117	12.4	5.29	2.15	1.1	IGLV3-21
P51688	N-sulphoglucosamine sulphohydrolase OS=Homo sapiens OX=9606 GN=SGSH PE=1 SV=1	10	3	6	3	502	56.7	6.95	0.841	-0.25	SGSH
Q96TA1	Niban-like protein 1 OS=Homo sapiens OX=9606 GN=FAM129B PE=1 SV=3	15	6	6	6	746	84.1	6.19	0.866	-0.21	FAM129B
Q16401	26S proteasome non-ATPase regulatory subunit 5 OS=Homo sapiens OX=9606 GN=PSMD5 PE=1 SV=3	19	5	6	5	504	56.2	5.48	1.662	0.73	PSMD5
P02511	Alpha-crystallin B chain OS=Homo sapiens OX=9606 GN=CRYAB PE=1 SV=2	46	5	6	5	175	20.1	7.33	0.562	-0.83	CRYAB
P51608-2	Isoform B of Methyl-CpG-binding protein 2 OS=Homo sapiens OX=9606 GN=MECP2	15	4	6	4	498	53.3	9.88	1.452	0.54	MECP2
O14618	Copper chaperone for superoxide dismutase OS=Homo sapiens OX=9606 GN=CCS PE=1 SV=1	27	3	6	3	274	29	5.58	0.658	-0.6	CCS
Q8NFW8	N-acylneuraminate cytidylyltransferase OS=Homo sapiens OX=9606 GN=CMAS PE=1 SV=2	12	3	6	3	434	48.3	7.93	0.713	-0.49	CMAS
Q9UKV8	Protein argonaute-2 OS=Homo sapiens OX=9606 GN=AGO2 PE=1 SV=3	2	2	6	1	859	97.1	9.19	0.581	-0.78	AGO2
P08575	Receptor-type tyrosine-protein phosphatase C OS=Homo sapiens OX=9606 GN=PTPRC PE=1 SV=3	4	3	6	3	1306	147.4	6.15	0.78	-0.36	PTPRC
Q12792-3	Isoform 3 of Twinfilin-1 OS=Homo sapiens OX=9606 GN=TWF1	12	2	6	2	357	41	6.73	0.379	-1.4	TWF1
Q9Y5X3	Sorting nexin-5 OS=Homo sapiens OX=9606 GN=SNX5 PE=1 SV=1	25	5	6	5	404	46.8	6.76	0.87	-0.2	SNX5
Q9BUH6	Protein PAXX OS=Homo sapiens OX=9606 GN=PAXX PE=1 SV=2	12	2	6	2	204	21.6	5.48	0.438	-1.19	PAXX
P49593	Protein phosphatase 1F OS=Homo sapiens OX=9606 GN=PPM1F PE=1 SV=3	11	3	6	3	454	49.8	5.1	0.668	-0.58	PPM1F
Q01433	AMP deaminase 2 OS=Homo sapiens OX=9606 GN=AMPD2 PE=1 SV=2	6	5	6	5	879	100.6	6.93	1.833	0.87	AMPD2
Q99460	26S proteasome non-ATPase regulatory subunit 1 OS=Homo sapiens OX=9606 GN=PSMD1 PE=1 SV=2	12	5	5	5	953	105.8	5.39	0.751	-0.41	PSMD1
P38571	Lysosomal acid lipase/cholesteryl ester hydrolase OS=Homo sapiens OX=9606 GN=LIPA PE=1 SV=2	9	2	5	2	399	45.4	6.92	0.705	-0.51	LIPA
Q8N8N7	Prostaglandin reductase 2 OS=Homo sapiens OX=9606 GN=PTGR2 PE=1 SV=1	16	2	5	2	351	38.5	5.41	0.452	-1.15	PTGR2
P32004	Neural cell adhesion molecule L1 OS=Homo sapiens OX=9606 GN=L1CAM PE=1 SV=2	2	3	5	3	1257	139.9	6.24	1.232	0.3	L1CAM
P49207	60S ribosomal protein L34 OS=Homo sapiens OX=9606 GN=RPL34 PE=1 SV=3	14	2	5	2	117	13.3	11.47	0.512	-0.97	RPL34
F5H5P2	2-oxoisovalerate dehydrogenase subunit alpha OS=Homo sapiens OX=9606 PE=3 SV=1	8	3	5	3	479	54.2	6.43	1.195	0.26
P35659	Protein DEK OS=Homo sapiens OX=9606 GN=DEK PE=1 SV=1	4	2	5	2	375	42.6	8.56	0.774	-0.37	DEK
Q9UBV8	Peflin OS=Homo sapiens OX=9606 GN=PEF1 PE=1 SV=1	8	2	5	2	284	30.4	6.54	1.191	0.25	PEF1
O75439	Mitochondrial-processing peptidase subunit beta OS=Homo sapiens OX=9606 GN=PMPCB PE=1 SV=2	12	4	5	4	489	54.3	6.83	0.669	-0.58	PMPCB
P50579	Methionine aminopeptidase 2 OS=Homo sapiens OX=9606 GN=METAP2 PE=1 SV=1	7	3	5	3	478	52.9	5.82	0.511	-0.97	METAP2
Q9P0R6	GSK3B-interacting protein OS=Homo sapiens OX=9606 GN=GSKIP PE=1 SV=2	22	2	5	2	139	15.6	4.48	1.237	0.31	GSKIP
O75629	Protein CREG1 OS=Homo sapiens OX=9606 GN=CREG1 PE=1 SV=1	12	2	5	2	220	24.1	7.59	0.856	-0.22	CREG1
Q9NPF4	Probable tRNA N6-adenosine threonylcarbamoyltransferase OS=Homo sapiens OX=9606 GN=OSGEP PE=1 SV=1	10	2	5	2	335	36.4	6.35	1.767	0.82	OSGEP
Q9UMS4	Pre-mRNA-processing factor 19 OS=Homo sapiens OX=9606 GN=PRPF19 PE=1 SV=1	17	4	5	4	504	55.1	6.61	0.444	-1.17	PRPF19
O75891-3	Isoform 3 of Cytosolic 10-formyltetrahydrofolate dehydrogenase OS=Homo sapiens OX=9606 GN=ALDH1L1	2	2	5	2	912	99.7	5.94	0.309	-1.69	ALDH1L1
Q9UHB6-4	Isoform 4 of LIM domain and actin-binding protein 1 OS=Homo sapiens OX=9606 GN=LIMA1	9	4	5	4	760	85.2	6.76	0.705	-0.5	LIMA1
P62888	60S ribosomal protein L30 OS=Homo sapiens OX=9606 GN=RPL30 PE=1 SV=2	16	2	5	2	115	12.8	9.63	0.762	-0.39	RPL30
O60271	C-Jun-amino-terminal kinase-interacting protein 4 OS=Homo sapiens OX=9606 GN=SPAG9 PE=1 SV=4	3	3	5	3	1321	146.1	5.15	0.842	-0.25	SPAG9
O75112-7	Isoform 7 of LIM domain-binding protein 3 OS=Homo sapiens OX=9606 GN=LDB3	9	4	5	4	732	78.5	8.15	1.66	0.73	LDB3
P08246	Neutrophil elastase OS=Homo sapiens OX=9606 GN=ELANE PE=1 SV=1	6	2	5	2	267	28.5	9.35	0.862	-0.21	ELANE
Q14376	UDP-glucose 4-epimerase OS=Homo sapiens OX=9606 GN=GALE PE=1 SV=2	20	3	5	3	348	38.3	6.73	1.367	0.45	GALE
P14923	Junction plakoglobin OS=Homo sapiens OX=9606 GN=JUP PE=1 SV=3	6	3	5	2	745	81.7	6.14	0.347	-1.53	JUP
O94919	Endonuclease domain-containing 1 protein OS=Homo sapiens OX=9606 GN=ENDOD1 PE=1 SV=2	15	5	5	5	500	55	5.71	0.759	-0.4	ENDOD1
P26196	Probable ATP-dependent RNA helicase DDX6 OS=Homo sapiens OX=9606 GN=DDX6 PE=1 SV=2	12	2	5	2	483	54.4	8.66	1.429	0.52	DDX6
P49247	Ribose-5-phosphate isomerase OS=Homo sapiens OX=9606 GN=RPIA PE=1 SV=3	14	3	5	3	311	33.2	8.54	0.866	-0.21	RPIA
Q14203	Dynactin subunit 1 OS=Homo sapiens OX=9606 GN=DCTN1 PE=1 SV=3	6	4	5	4	1278	141.6	5.81	0.605	-0.73	DCTN1
P07711	Cathepsin L1 OS=Homo sapiens OX=9606 GN=CTSL PE=1 SV=2	11	2	5	2	333	37.5	5.45	0.659	-0.6	CTSL
Q8IVF2	Protein AHNAK2 OS=Homo sapiens OX=9606 GN=AHNAK2 PE=1 SV=2	10	5	5	5	5795	616.2	5.36	0.728	-0.46	AHNAK2
Q9Y3D6	Mitochondrial fission 1 protein OS=Homo sapiens OX=9606 GN=FIS1 PE=1 SV=2	18	2	5	2	152	16.9	8.79	0.661	-0.6	FIS1
Q53EL6	Programmed cell death protein 4 OS=Homo sapiens OX=9606 GN=PDCD4 PE=1 SV=2	11	4	5	4	469	51.7	5.21	0.666	-0.59	PDCD4
O75821	Eukaryotic translation initiation factor 3 subunit G OS=Homo sapiens OX=9606 GN=EIF3G PE=1 SV=2	13	3	5	3	320	35.6	6.13	0.774	-0.37	EIF3G
P61221	ATP-binding cassette sub-family E member 1 OS=Homo sapiens OX=9606 GN=ABCE1 PE=1 SV=1	6	4	4	4	599	67.3	8.34	0.727	-0.46	ABCE1
Q9H444	Charged multivesicular body protein 4b OS=Homo sapiens OX=9606 GN=CHMP4B PE=1 SV=1	11	2	4	2	224	24.9	4.82	1.705	0.77	CHMP4B
O00264	Membrane-associated progesterone receptor component 1 OS=Homo sapiens OX=9606 GN=PGRMC1 PE=1 SV=3	11	2	4	2	195	21.7	4.7	0.861	-0.22	PGRMC1
B1AKR6	Dynein light chain roadblock-type 1 OS=Homo sapiens OX=9606 GN=DYNLRB1 PE=1 SV=1	22	2	4	2	148	16.2	7.02	0.493	-1.02	DYNLRB1
Q6IBS0	Twinfilin-2 OS=Homo sapiens OX=9606 GN=TWF2 PE=1 SV=2	19	3	4	3	349	39.5	6.84	0.36	-1.48	TWF2
E9PNQ8	Thy-1 membrane glycoprotein (Fragment) OS=Homo sapiens OX=9606 GN=THY1 PE=1 SV=1	16	3	4	3	165	18.2	9.16	0.478	-1.06	THY1
A8MXP9	Matrin-3 OS=Homo sapiens OX=9606 GN=MATR3 PE=1 SV=1	4	2	4	2	895	99.9	6.04	0.608	-0.72	MATR3
J3KNF8	Cytochrome b5 type B OS=Homo sapiens OX=9606 GN=CYB5B PE=1 SV=1	44	4	4	4	150	16.7	4.97	0.371	-1.43	CYB5B
M0QXB4	Coatomer protein complex, subunit epsilon, isoform CRA_g OS=Homo sapiens OX=9606 GN=COPE PE=1 SV=1	22	4	4	4	331	36.9	5.16	0.668	-0.58	COPE
P46109	Crk-like protein OS=Homo sapiens OX=9606 GN=CRKL PE=1 SV=1	10	2	4	2	303	33.8	6.74	1.331	0.41	CRKL
P68400	Casein kinase II subunit alpha OS=Homo sapiens OX=9606 GN=CSNK2A1 PE=1 SV=1	8	2	4	2	391	45.1	7.74	0.602	-0.73	CSNK2A1
Q15637-5	Isoform 5 of Splicing factor 1 OS=Homo sapiens OX=9606 GN=SF1	5	2	4	2	673	71.7	9.58	1.74	0.8	SF1
F8VVA7	Coatomer subunit zeta-1 OS=Homo sapiens OX=9606 GN=COPZ1 PE=1 SV=1	24	3	4	3	198	22.3	4.89	0.684	-0.55	COPZ1
Q06203	Amidophosphoribosyltransferase OS=Homo sapiens OX=9606 GN=PPAT PE=1 SV=1	7	3	4	3	517	57.4	6.76	1.34	0.42	PPAT
P35030	Trypsin-3 OS=Homo sapiens OX=9606 GN=PRSS3 PE=1 SV=2	18	2	4	2	304	32.5	7.49	0.365	-1.45	PRSS3
A0A087X0R6	Sorting nexin-12 OS=Homo sapiens OX=9606 GN=SNX12 PE=1 SV=1	8	2	4	2	172	19.8	7.78	0.58	-0.79	SNX12
P15927-3	Isoform 3 of Replication protein A 32 kDa subunit OS=Homo sapiens OX=9606 GN=RPA2	13	2	4	2	358	38.8	8.94	0.545	-0.88	RPA2
P07099	Epoxide hydrolase 1 OS=Homo sapiens OX=9606 GN=EPHX1 PE=1 SV=1	11	3	4	3	455	52.9	7.25	0.586	-0.77	EPHX1
P16885	1-phosphatidylinositol 4,5-bisphosphate phosphodiesterase gamma-2 OS=Homo sapiens OX=9606 GN=PLCG2 PE=1 SV=4	4	3	4	3	1265	147.8	6.64	0.646	-0.63	PLCG2
P01706	Immunoglobulin lambda variable 2-11 OS=Homo sapiens OX=9606 GN=IGLV2-11 PE=1 SV=2	18	2	4	2	119	12.6	7.24	0.691	-0.53	IGLV2-11
Q08209	Serine/threonine-protein phosphatase 2B catalytic subunit alpha isoform OS=Homo sapiens OX=9606 GN=PPP3CA PE=1 SV=1	6	2	4	2	521	58.7	5.86	0.814	-0.3	PPP3CA
Q9UBW8	COP9 signalosome complex subunit 7a OS=Homo sapiens OX=9606 GN=COPS7A PE=1 SV=1	23	4	4	4	275	30.3	8.22	0.285	-1.81	COPS7A
O95816	BAG family molecular chaperone regulator 2 OS=Homo sapiens OX=9606 GN=BAG2 PE=1 SV=1	28	3	4	3	211	23.8	6.7	1.21	0.27	BAG2
Q86TI2-2	Isoform 2 of Dipeptidyl peptidase 9 OS=Homo sapiens OX=9606 GN=DPP9	3	3	4	3	892	101.6	6.64	1.444	0.53	DPP9
Q9BYE9	Cadherin-related family member 2 OS=Homo sapiens OX=9606 GN=CDHR2 PE=1 SV=2	3	3	4	3	1310	141.5	4.5	0.553	-0.86	CDHR2
P18428	Lipopolysaccharide-binding protein OS=Homo sapiens OX=9606 GN=LBP PE=1 SV=3	5	2	4	2	481	53.4	6.7	1.205	0.27	LBP
P27338	Amine oxidase [flavin-containing] B OS=Homo sapiens OX=9606 GN=MAOB PE=1 SV=3	7	2	4	2	520	58.7	7.5	0.653	-0.61	MAOB
O00231-2	Isoform 2 of 26S proteasome non-ATPase regulatory subunit 11 OS=Homo sapiens OX=9606 GN=PSMD11	11	4	4	4	423	47.5	6.48	0.319	-1.65	PSMD11
Q12805	EGF-containing fibulin-like extracellular matrix protein 1 OS=Homo sapiens OX=9606 GN=EFEMP1 PE=1 SV=2	11	3	4	3	493	54.6	5.07	0.688	-0.54	EFEMP1
P14735	Insulin-degrading enzyme OS=Homo sapiens OX=9606 GN=IDE PE=1 SV=4	7	4	4	4	1019	117.9	6.61	0.86	-0.22	IDE
Q92905	COP9 signalosome complex subunit 5 OS=Homo sapiens OX=9606 GN=COPS5 PE=1 SV=4	7	3	4	3	334	37.6	6.54	1.296	0.37	COPS5
A0A0G2JMH6	HLA class II histocompatibility antigen, DR alpha chain OS=Homo sapiens OX=9606 GN=HLA-DRA PE=1 SV=1	21	3	4	3	254	28.6	5	0.692	-0.53	HLA-DRA
Q15366-2	Isoform 2 of Poly(rC)-binding protein 2 OS=Homo sapiens OX=9606 GN=PCBP2	20	4	4	3	366	38.6	6.79	0.55	-0.86	PCBP2
A0A1W2PQ51	Probable ATP-dependent RNA helicase DDX17 OS=Homo sapiens OX=9606 GN=DDX17 PE=1 SV=1	5	3	4	3	731	80.4	8.37	0.47	-1.09	DDX17
P53985	Monocarboxylate transporter 1 OS=Homo sapiens OX=9606 GN=SLC16A1 PE=1 SV=3	7	2	4	2	500	53.9	8.66	0.859	-0.22	SLC16A1
P01116	GTPase KRas OS=Homo sapiens OX=9606 GN=KRAS PE=1 SV=1	24	3	3	3	189	21.6	6.77	0.667	-0.58	KRAS
P08567	Pleckstrin OS=Homo sapiens OX=9606 GN=PLEK PE=1 SV=3	14	2	3	2	350	40.1	8.28	0.465	-1.11	PLEK
Q7Z6Z7	E3 ubiquitin-protein ligase HUWE1 OS=Homo sapiens OX=9606 GN=HUWE1 PE=1 SV=3	1	3	3	3	4374	481.6	5.22	0.684	-0.55	HUWE1
Q15642	Cdc42-interacting protein 4 OS=Homo sapiens OX=9606 GN=TRIP10 PE=1 SV=3	7	2	3	2	601	68.3	5.73	1.381	0.47	TRIP10
Q16864-2	Isoform 2 of V-type proton ATPase subunit F OS=Homo sapiens OX=9606 GN=ATP6V1F	33	2	3	2	147	16.4	5.08	0.821	-0.29	ATP6V1F
Q9BYZ8	Regenerating islet-derived protein 4 OS=Homo sapiens OX=9606 GN=REG4 PE=1 SV=1	17	2	3	2	158	18.2	9.17	0.439	-1.19	REG4
P98179	RNA-binding protein 3 OS=Homo sapiens OX=9606 GN=RBM3 PE=1 SV=1	33	3	3	3	157	17.2	8.91	0.357	-1.48	RBM3
P62191	26S proteasome regulatory subunit 4 OS=Homo sapiens OX=9606 GN=PSMC1 PE=1 SV=1	7	3	3	3	440	49.2	6.21	0.511	-0.97	PSMC1
O75363-2	Isoform 2 of Breast carcinoma-amplified sequence 1 OS=Homo sapiens OX=9606 GN=BCAS1	8	3	3	3	614	65.6	6.16	0.84	-0.25	BCAS1
O00625	Pirin OS=Homo sapiens OX=9606 GN=PIR PE=1 SV=1	7	2	3	2	290	32.1	6.92	0.607	-0.72	PIR
Q99795	Cell surface A33 antigen OS=Homo sapiens OX=9606 GN=GPA33 PE=1 SV=1	6	2	3	2	319	35.6	4.93	0.87	-0.2	GPA33
Q9P2J5	Leucine--tRNA ligase, cytoplasmic OS=Homo sapiens OX=9606 GN=LARS PE=1 SV=2	4	3	3	3	1176	134.4	7.3	1.342	0.42	LARS
O94875-11	Isoform 11 of Sorbin and SH3 domain-containing protein 2 OS=Homo sapiens OX=9606 GN=SORBS2	4	3	3	1	1200	134.5	8.53	1.539	0.62	SORBS2
Q96FQ6	Protein S100-A16 OS=Homo sapiens OX=9606 GN=S100A16 PE=1 SV=1	43	3	3	3	103	11.8	6.79	0.532	-0.91	S100A16
Q7L266	Isoaspartyl peptidase/L-asparaginase OS=Homo sapiens OX=9606 GN=ASRGL1 PE=1 SV=2	12	3	3	3	308	32	6.24	0.835	-0.26	ASRGL1
Q9Y2Q3-2	Isoform 2 of Glutathione S-transferase kappa 1 OS=Homo sapiens OX=9606 GN=GSTK1	13	3	3	3	282	31.5	8.73	0.533	-0.91	GSTK1
O43852-3	Isoform 3 of Calumenin OS=Homo sapiens OX=9606 GN=CALU	13	3	3	3	323	38	4.63	0.527	-0.93	CALU
Q13825	Methylglutaconyl-CoA hydratase, mitochondrial OS=Homo sapiens OX=9606 GN=AUH PE=1 SV=1	12	3	3	3	339	35.6	9.48	1.741	0.8	AUH
Q9Y5K6	CD2-associated protein OS=Homo sapiens OX=9606 GN=CD2AP PE=1 SV=1	6	3	3	3	639	71.4	6.4	1.779	0.83	CD2AP
P02686	Myelin basic protein OS=Homo sapiens OX=9606 GN=MBP PE=1 SV=3	7	2	3	2	304	33.1	9.79	1.982	0.99	MBP
Q9P2R7	Succinate--CoA ligase [ADP-forming] subunit beta, mitochondrial OS=Homo sapiens OX=9606 GN=SUCLA2 PE=1 SV=3	6	3	3	3	463	50.3	7.42	0.686	-0.54	SUCLA2
A0A087WZN1	Isocitrate dehydrogenase [NAD] subunit, mitochondrial OS=Homo sapiens OX=9606 GN=IDH3B PE=1 SV=1	10	3	3	3	387	42.4	8.46	0.465	-1.1	IDH3B
O75340	Programmed cell death protein 6 OS=Homo sapiens OX=9606 GN=PDCD6 PE=1 SV=1	18	3	3	3	191	21.9	5.4	1.15	0.2	PDCD6
Q9Y2S6	Translation machinery-associated protein 7 OS=Homo sapiens OX=9606 GN=TMA7 PE=1 SV=1	20	2	3	2	64	7.1	9.99	1.523	0.61	TMA7
Q9Y5B9	FACT complex subunit SPT16 OS=Homo sapiens OX=9606 GN=SUPT16H PE=1 SV=1	4	3	3	3	1047	119.8	5.66	0.695	-0.52	SUPT16H
O43175	D-3-phosphoglycerate dehydrogenase OS=Homo sapiens OX=9606 GN=PHGDH PE=1 SV=4	4	2	3	2	533	56.6	6.71	0.443	-1.17	PHGDH
E9PR30	40S ribosomal protein S30 OS=Homo sapiens OX=9606 GN=FAU PE=1 SV=1	11	2	3	2	98	10.9	11.56	1.211	0.28	FAU
P13866	Sodium/glucose cotransporter 1 OS=Homo sapiens OX=9606 GN=SLC5A1 PE=1 SV=1	2	2	3	2	664	73.4	7.68	1.5	0.58	SLC5A1
P05089-2	Isoform 2 of Arginase-1 OS=Homo sapiens OX=9606 GN=ARG1	7	2	3	2	330	35.6	7.21	1.337	0.42	ARG1
Q5STX8	Allograft inflammatory factor 1 (Fragment) OS=Homo sapiens OX=9606 GN=AIF1 PE=1 SV=1	17	2	2	2	161	18	7.24	0.454	-1.14	AIF1
Q96H20	Vacuolar-sorting protein SNF8 OS=Homo sapiens OX=9606 GN=SNF8 PE=1 SV=1	8	2	2	2	258	28.8	6.65	3.422	1.77	SNF8
P33908	Mannosyl-oligosaccharide 1,2-alpha-mannosidase IA OS=Homo sapiens OX=9606 GN=MAN1A1 PE=1 SV=3	8	2	2	2	653	72.9	6.47	1.257	0.33	MAN1A1
Q06828	Fibromodulin OS=Homo sapiens OX=9606 GN=FMOD PE=1 SV=2	6	2	2	2	376	43.2	6.04	1.735	0.79	FMOD
P49441	Inositol polyphosphate 1-phosphatase OS=Homo sapiens OX=9606 GN=INPP1 PE=1 SV=1	6	2	2	2	399	44	5.26	0.527	-0.92	INPP1
P48426	Phosphatidylinositol 5-phosphate 4-kinase type-2 alpha OS=Homo sapiens OX=9606 GN=PIP4K2A PE=1 SV=2	11	2	2	2	406	46.2	6.99	0.687	-0.54	PIP4K2A
P10643	Complement component C7 OS=Homo sapiens OX=9606 GN=C7 PE=1 SV=2	3	2	2	2	843	93.5	6.48	1.602	0.68	C7
Q07960	Rho GTPase-activating protein 1 OS=Homo sapiens OX=9606 GN=ARHGAP1 PE=1 SV=1	8	2	2	2	439	50.4	6.29	0.347	-1.53	ARHGAP1
Q0VDG4	Secernin-3 OS=Homo sapiens OX=9606 GN=SCRN3 PE=1 SV=1	6	2	2	2	424	48.5	5.55	0.777	-0.36	SCRN3
Q13451	Peptidyl-prolyl cis-trans isomerase FKBP5 OS=Homo sapiens OX=9606 GN=FKBP5 PE=1 SV=2	9	2	2	2	457	51.2	5.9	1.211	0.28	FKBP5
Q9NZ32	Actin-related protein 10 OS=Homo sapiens OX=9606 GN=ACTR10 PE=1 SV=1	7	2	2	2	417	46.3	7.37	0.795	-0.33	ACTR10
P51665	26S proteasome non-ATPase regulatory subunit 7 OS=Homo sapiens OX=9606 GN=PSMD7 PE=1 SV=2	7	2	2	2	324	37	6.77	0.359	-1.48	PSMD7
Q9Y2E5	Epididymis-specific alpha-mannosidase OS=Homo sapiens OX=9606 GN=MAN2B2 PE=1 SV=4	4	2	2	2	1009	113.9	7.24	0.692	-0.53	MAN2B2
P11279	Lysosome-associated membrane glycoprotein 1 OS=Homo sapiens OX=9606 GN=LAMP1 PE=1 SV=3	7	2	2	2	417	44.9	8.75	0.502	-0.99	LAMP1
P21796	Voltage-dependent anion-selective channel protein 1 OS=Homo sapiens OX=9606 GN=VDAC1 PE=1 SV=2	11	2	2	2	283	30.8	8.54	1.304	0.38	VDAC1
P62873	Guanine nucleotide-binding protein G(I)/G(S)/G(T) subunit beta-1 OS=Homo sapiens OX=9606 GN=GNB1 PE=1 SV=3	6	2	2	2	340	37.4	6	0.364	-1.46	GNB1
P61019	Ras-related protein Rab-2A OS=Homo sapiens OX=9606 GN=RAB2A PE=1 SV=1	12	2	2	2	212	23.5	6.54	0.592	-0.76	RAB2A
K7EL21	Calcyphosin OS=Homo sapiens OX=9606 GN=CAPS PE=1 SV=1	7	2	2	2	275	30.2	6.04	1.652	0.72	CAPS
P21980	Protein-glutamine gamma-glutamyltransferase 2 OS=Homo sapiens OX=9606 GN=TGM2 PE=1 SV=2	3	2	2	2	687	77.3	5.22	0.309	-1.7	TGM2
O00232	26S proteasome non-ATPase regulatory subunit 12 OS=Homo sapiens OX=9606 GN=PSMD12 PE=1 SV=3	8	2	2	2	456	52.9	7.65	0.604	-0.73	PSMD12
